# Supplementary material for: Crystal structures of two dis-symmetric di-Schiff base compounds: 2-({(E)-2-[(E)-2,6-di­chloro­benzyl­idene]hydrazin-1-yl­idene}meth­yl)-6-meth­oxy­phenol and 4-bromo-2-({(E)-2-[(E)-2,6-di­chloro­benzyl­idene]hydrazin-1-yl­idene}meth­yl)phenol
Source: Acta Crystallogr E Crystallogr Commun. 2020 May 19;76(Pt 6):862–9. doi: 10.1107/S2056989020006416 (PMC7274017; doi:10.1107/S2056989020006416)
Supplement: Supplementary file 2 [file e-76-00862-Isup2.hkl]

data_I                                                                          
_shelx_title ' RBL_103'                                                         
_shelx_refln_list_code          4                                               
_shelx_F_calc_maximum      169.14                                               
_exptl_crystal_F_000       664.00                                               
_reflns_d_resolution_high  0.7375                                               
                                                                                
loop_                                                                           
 _space_group_symop_operation_xyz                                               
 'x, y, z'                                                                      
 '-x+1/2, -y, z+1/2'                                                            
 'x+1/2, -y+1/2, -z'                                                            
 '-x, y+1/2, -z+1/2'                                                            
                                                                                
_cell_length_a     4.3556                                                       
_cell_length_b    12.8548                                                       
_cell_length_c    25.9904                                                       
_cell_angle_alpha  90.000                                                       
_cell_angle_beta   90.000                                                       
_cell_angle_gamma  90.000                                                       
                                                                                
_shelx_F_squared_multiplier     1.000                                           
                                                                                
loop_                                                                           
 _refln_index_h                                                                 
 _refln_index_k                                                                 
 _refln_index_l                                                                 
 _refln_F_squared_calc                                                          
 _refln_F_squared_meas                                                          
 _refln_F_squared_sigma                                                         
 _refln_observed_status                                                         
   2   0   0       2713.68       2508.76        41.75 o                         
   4   0   0        133.12        151.19         6.48 o                         
   1   1   0       2532.25       2532.80        30.35 o                         
   2   1   0        282.61        267.52         4.18 o                         
   3   1   0          3.78          1.03         1.09 o                         
   4   1   0          7.58          4.04         2.01 o                         
   5   1   0          1.02          0.07         2.71 o                         
   0   2   0        294.56        295.94         7.51 o                         
   1   2   0        120.00        121.57         2.49 o                         
   2   2   0        328.20        326.06         4.78 o                         
   3   2   0         70.13         74.30         2.41 o                         
   4   2   0         57.31         53.83         3.02 o                         
   5   2   0         35.89         34.27         3.87 o                         
   1   3   0       4736.37       4563.68        63.50 o                         
   2   3   0       1976.46       2066.29        25.92 o                         
   3   3   0        264.22        265.91         5.83 o                         
   4   3   0         44.83         50.04         3.07 o                         
   5   3   0          0.01         -1.22         2.99 o                         
   0   4   0       5984.49       6013.52       114.69 o                         
   1   4   0       1655.13       1650.33        23.62 o                         
   2   4   0       1476.80       1580.52        21.41 o                         
   3   4   0         31.93         30.09         2.32 o                         
   4   4   0         44.89         61.82         4.50 o                         
   5   4   0          0.03         -0.97         2.88 o                         
   1   5   0         79.20         78.02         2.34 o                         
   2   5   0        994.31       1026.59        15.78 o                         
   3   5   0          1.30          2.96         1.80 o                         
   4   5   0         10.23          5.78         2.50 o                         
   5   5   0          6.86         12.20         3.78 o                         
   0   6   0        125.23        152.26         4.03 o                         
   1   6   0        717.90        748.42        11.84 o                         
   2   6   0        245.77        248.23         6.47 o                         
   3   6   0        137.53        135.74         5.19 o                         
   4   6   0          1.16          2.70         2.50 o                         
   5   6   0         56.74         59.64         5.64 o                         
   1   7   0        139.75        116.71         3.10 o                         
   2   7   0        100.65        101.99         4.48 o                         
   3   7   0        857.06        820.26        17.62 o                         
   4   7   0         71.13         69.63         4.98 o                         
   5   7   0         10.11         10.30         4.50 o                         
   0   8   0        117.69        151.48         7.57 o                         
   1   8   0        203.65        225.12         5.37 o                         
   2   8   0         67.60         59.04         3.20 o                         
   3   8   0         74.89         72.65         4.21 o                         
   4   8   0          0.58         -1.23         2.84 o                         
   5   8   0          9.81         13.60         4.83 o                         
   1   9   0         17.59         17.50         1.98 o                         
   2   9   0        418.57        450.15        12.00 o                         
   3   9   0          9.29         11.06         2.68 o                         
   4   9   0         39.20         27.11         4.06 o                         
   5   9   0          9.65         22.10        24.03 o                         
   0  10   0         32.70         32.49         2.99 o                         
   1  10   0        202.25        208.27         5.93 o                         
   2  10   0        112.27         86.83         4.14 o                         
   3  10   0        154.75        136.00         5.91 o                         
   4  10   0          0.28         -3.11         3.11 o                         
   1  11   0        146.89        148.74         5.30 o                         
   2  11   0         16.52          7.18         2.51 o                         
   3  11   0        169.70        174.00         7.95 o                         
   4  11   0          5.84          6.77         3.86 o                         
   0  12   0          6.58          4.79         4.33 o                         
   1  12   0         63.55         68.63         3.87 o                         
   2  12   0         19.42         16.27         2.94 o                         
   3  12   0          0.47         -1.11         2.86 o                         
   4  12   0          5.22          3.99         4.46 o                         
   1  13   0          0.49         -2.12         2.64 o                         
   2  13   0        140.26        139.44         8.93 o                         
   3  13   0          8.48          8.38         3.95 o                         
   0  14   0        493.15        480.77        20.17 o                         
   1  14   0         39.39         30.86         4.52 o                         
   2  14   0          9.30         12.93         4.45 o                         
   3  14   0          4.10          9.94         4.40 o                         
   1  15   0          1.42         -0.30         3.89 o                         
   2  15   0          0.05         -3.26         4.65 o                         
   0  16   0          0.52         -0.75         5.59 o                         
   1  16   0         41.41         39.91         7.35 o                         
   2  16   0          2.03         -1.41         6.49 o                         
   1  17   0          0.71         -2.23         5.11 o                         
   1   0   1        692.78        661.95         8.88 o                         
   2   0   1         11.42          8.84         0.91 o                         
   3   0   1        302.39        315.40         5.08 o                         
   4   0   1          0.46          1.78         1.68 o                         
   5   0   1          1.03          1.11         2.74 o                         
  -5   1   1          2.87          5.02         3.02 o                         
  -4   1   1         32.84         30.62         2.61 o                         
  -3   1   1        151.25        158.41         3.47 o                         
  -2   1   1        617.31        596.18         7.92 o                         
  -1   1   1       3820.35       3742.11        44.74 o                         
   0   1   1         49.75         59.90         3.02 o                         
   1   1   1       3865.59       3778.64        45.67 o                         
   2   1   1        625.08        582.95         7.89 o                         
   3   1   1        153.45        152.96         3.49 o                         
   4   1   1         32.64         29.17         2.56 o                         
   5   1   1          2.89          0.69         2.92 o                         
  -5   2   1          2.00          0.57         2.94 o                         
  -4   2   1         68.29         67.44         3.34 o                         
  -3   2   1        349.89        356.22         5.64 o                         
  -2   2   1       1163.41       1161.87        14.47 o                         
  -1   2   1       4035.52       3886.01        49.16 o                         
   0   2   1        280.08        255.75         4.37 o                         
   1   2   1       4070.83       3892.23        50.47 o                         
   2   2   1       1151.17       1145.32        14.44 o                         
   3   2   1        356.34        373.49         5.89 o                         
   4   2   1         67.09         73.31         3.48 o                         
   5   2   1          1.92          4.08         3.02 o                         
  -5   3   1          1.71         -2.85         2.85 o                         
  -4   3   1          8.90          4.73         2.11 o                         
  -3   3   1        334.33        321.55         6.06 o                         
  -2   3   1       2127.17       2113.18        26.54 o                         
  -1   3   1       1653.20       1612.56        23.56 o                         
   0   3   1        940.50        918.17        12.46 o                         
   1   3   1       1669.24       1597.75        22.95 o                         
   2   3   1       2138.94       2125.56        25.14 o                         
   3   3   1        327.52        317.00         6.11 o                         
   4   3   1          9.36          4.76         2.18 o                         
   5   3   1          1.64         -2.57         2.77 o                         
  -5   4   1          7.13          4.99         3.25 o                         
  -4   4   1         22.52         22.82         2.87 o                         
  -3   4   1         23.73         26.10         2.13 o                         
  -2   4   1       1469.68       1423.39        18.77 o                         
  -1   4   1       1452.35       1476.23        21.08 o                         
   0   4   1      10879.97      10649.44       143.04 o                         
   1   4   1       1440.70       1453.28        21.05 o                         
   2   4   1       1440.39       1388.36        19.23 o                         
   3   4   1         24.36         26.49         2.13 o                         
   4   4   1         22.71         19.25         2.78 o                         
   5   4   1          7.02          5.10         3.34 o                         
  -5   5   1         15.30         19.97         4.17 o                         
  -4   5   1         11.58         13.72         2.74 o                         
  -3   5   1         21.85         23.06         2.27 o                         
  -2   5   1        159.87        181.43         4.56 o                         
  -1   5   1       1054.77       1105.93        16.26 o                         
   0   5   1        381.58        388.04         5.83 o                         
   1   5   1       1021.95       1094.90        16.67 o                         
   2   5   1        171.44        185.01         4.47 o                         
   3   5   1         22.35         21.41         2.44 o                         
   4   5   1         12.08         10.46         2.63 o                         
   5   5   1         15.78         19.97         4.23 o                         
  -5   6   1          0.52          2.70         3.65 o                         
  -4   6   1         18.94         12.53         2.87 o                         
  -3   6   1          2.80          4.12         2.95 o                         
  -2   6   1         74.74         77.11         2.86 o                         
  -1   6   1       2007.02       1993.59        28.18 o                         
   0   6   1        967.79        962.74        13.85 o                         
   1   6   1       2049.45       2044.82        28.94 o                         
   2   6   1         76.85         73.27         2.86 o                         
   3   6   1          2.97          3.04         2.40 o                         
   4   6   1         17.63         15.51         3.05 o                         
   5   6   1          0.40          0.28         3.91 o                         
  -5   7   1          1.10          3.55         4.11 o                         
  -4   7   1          6.19          8.27         2.73 o                         
  -3   7   1         16.91         19.75         2.67 o                         
  -2   7   1         70.68         67.95         3.24 o                         
  -1   7   1         64.67         60.44         2.13 o                         
   0   7   1       1344.38       1463.04        20.71 o                         
   1   7   1         68.88         64.10         2.22 o                         
   2   7   1         71.90         72.95         3.25 o                         
   3   7   1         15.44         15.46         2.49 o                         
   4   7   1          6.11         15.45         3.06 o                         
   5   7   1          0.98          7.19         3.98 o                         
  -5   8   1          7.45          6.66         4.23 o                         
  -4   8   1          2.45          1.70         2.79 o                         
  -3   8   1         30.56         26.48         3.22 o                         
  -2   8   1         19.43         21.05         2.87 o                         
  -1   8   1        726.05        743.47        12.38 o                         
   0   8   1       2001.06       1995.31        27.98 o                         
   1   8   1        742.86        776.93        13.28 o                         
   2   8   1         18.16         18.92         2.89 o                         
   3   8   1         30.60         28.68         3.13 o                         
   4   8   1          2.52          5.15         2.99 o                         
   5   8   1          7.86          3.09         4.22 o                         
  -5   9   1         12.79          6.91        17.95 o                         
  -4   9   1         10.07         13.69         4.35 o                         
  -3   9   1          2.98         -2.11         2.11 o                         
  -2   9   1        156.46        146.80         5.21 o                         
  -1   9   1         40.10         38.42         3.08 o                         
   0   9   1        831.26        823.77        13.24 o                         
   1   9   1         39.51         43.42         2.81 o                         
   2   9   1        157.11        152.76         5.27 o                         
   3   9   1          3.07          3.36         2.45 o                         
   4   9   1         10.26          7.87         3.33 o                         
   5   9   1         12.59          1.38        14.92 o                         
  -4  10   1          0.05         -2.81         3.35 o                         
  -3  10   1         49.41         52.53         4.18 o                         
  -2  10   1         69.01         66.85         3.80 o                         
  -1  10   1        340.48        355.75         8.04 o                         
   0  10   1        539.12        530.82         9.63 o                         
   1  10   1        338.90        357.53         7.88 o                         
   2  10   1         66.73         62.35         3.71 o                         
   3  10   1         50.48         43.41         3.98 o                         
   4  10   1          0.05         -0.05         3.76 o                         
  -4  11   1         16.48         11.84         4.32 o                         
  -3  11   1          0.08          1.09         2.65 o                         
  -2  11   1         36.60         29.39         3.09 o                         
  -1  11   1        143.57        144.13         5.18 o                         
   0  11   1         10.89         11.61         2.38 o                         
   1  11   1        149.87        135.33         4.91 o                         
   2  11   1         35.51         29.00         3.16 o                         
   3  11   1          0.02         -1.32         2.55 o                         
   4  11   1         16.39         17.90         4.43 o                         
  -4  12   1         17.33         15.01         4.88 o                         
  -3  12   1          9.38          5.98         3.57 o                         
  -2  12   1          1.04         -1.65         2.47 o                         
  -1  12   1         70.21         81.03         4.22 o                         
   0  12   1         57.05         53.14         4.42 o                         
   1  12   1         70.55         87.73         4.24 o                         
   2  12   1          0.85          3.24         2.52 o                         
   3  12   1          9.41          4.82         4.06 o                         
   4  12   1         16.74         17.68         4.78 o                         
  -3  13   1          5.95          3.83         4.01 o                         
  -2  13   1         78.79         79.24         5.86 o                         
  -1  13   1          9.28          4.24         2.85 o                         
   0  13   1          6.54          4.16         2.95 o                         
   1  13   1          8.98          6.91         2.96 o                         
   2  13   1         77.38         79.85         4.93 o                         
   3  13   1          6.23         -1.11         3.59 o                         
  -3  14   1         38.63         35.63         5.39 o                         
  -2  14   1          1.74          2.56         3.70 o                         
  -1  14   1         13.87          8.66         3.66 o                         
   0  14   1         62.57         58.79         5.05 o                         
   1  14   1         13.24         11.41         3.59 o                         
   2  14   1          1.39          0.87         3.58 o                         
   3  14   1         38.99         46.38         7.17 o                         
  -2  15   1          0.29          1.20         4.92 o                         
  -1  15   1          8.66          3.26         3.89 o                         
   0  15   1         21.57         20.43         4.67 o                         
   1  15   1          8.68          6.30         4.18 o                         
   2  15   1          0.41         -2.74         4.61 o                         
  -2  16   1          8.00         12.21         6.03 o                         
  -1  16   1         19.20          9.37         4.29 o                         
   0  16   1         16.34         15.25         4.80 o                         
   1  16   1         18.82         24.80         5.77 o                         
   2  16   1          7.68         14.12         6.47 o                         
  -1  17   1          0.57          2.84         5.13 o                         
   0  17   1          1.96          4.80         4.93 o                         
   1  17   1          0.62         -1.45         5.53 o                         
   0   0   2        759.20        783.11        48.62 o                         
   1   0   2        867.36        819.56        10.61 o                         
   2   0   2        155.03        154.57         3.02 o                         
   3   0   2         20.26         17.13         1.39 o                         
   4   0   2        209.06        214.30         5.30 o                         
   5   0   2          0.93          0.83         2.76 o                         
  -5   1   2         45.57         58.51         4.58 o                         
  -4   1   2         46.61         42.10         2.69 o                         
  -3   1   2        120.96        133.12         3.16 o                         
  -2   1   2        432.30        431.31         6.10 o                         
  -1   1   2       8688.28       8026.99       100.09 o                         
   0   1   2          0.80         11.04         5.43 o                         
   1   1   2       8585.82       7937.04       100.49 o                         
   2   1   2        425.09        411.68         5.91 o                         
   3   1   2        121.16        126.14         3.13 o                         
   4   1   2         45.26         46.48         2.69 o                         
   5   1   2         46.08         46.09         4.39 o                         
  -5   2   2         20.77         24.40         3.71 o                         
  -4   2   2         57.39         63.14         3.21 o                         
  -3   2   2         51.60         52.43         2.12 o                         
  -2   2   2       1669.27       1714.90        20.93 o                         
  -1   2   2      28608.67      24752.74       309.10 o                         
   0   2   2       9531.05       9191.17       137.88 o                         
   1   2   2      28608.42      24555.55       300.45 o                         
   2   2   2       1677.42       1724.51        20.60 o                         
   3   2   2         55.72         53.94         2.16 o                         
   4   2   2         56.93         51.50         3.02 o                         
   5   2   2         20.59         19.27         3.39 o                         
  -5   3   2          0.41          5.61         3.04 o                         
  -4   3   2          6.85          5.87         2.15 o                         
  -3   3   2         81.79         89.53         3.03 o                         
  -2   3   2        544.89        548.92         7.78 o                         
  -1   3   2        916.19        875.91        12.09 o                         
   0   3   2        511.15        493.82         7.29 o                         
   1   3   2        880.95        838.51        13.06 o                         
   2   3   2        541.20        553.83         7.88 o                         
   3   3   2         82.44         89.45         3.04 o                         
   4   3   2          5.94          5.69         2.32 o                         
   5   3   2          0.36          0.69         3.04 o                         
  -5   4   2          0.23         -3.09         3.09 o                         
  -4   4   2         68.57         81.51         4.34 o                         
  -3   4   2          5.96          3.95         1.52 o                         
  -2   4   2        727.98        722.77        10.47 o                         
  -1   4   2       1690.01       1755.58        25.77 o                         
   0   4   2        816.91        780.95        11.11 o                         
   1   4   2       1691.35       1750.39        25.76 o                         
   2   4   2        705.92        697.51        10.74 o                         
   3   4   2          5.23          4.48         1.60 o                         
   4   4   2         65.91         70.69         4.03 o                         
   5   4   2          0.22          5.09         3.31 o                         
  -5   5   2         16.98         14.31         3.96 o                         
  -4   5   2         51.57         48.62         3.70 o                         
  -3   5   2        184.51        183.94         5.45 o                         
  -2   5   2       2689.59       2641.16        37.61 o                         
  -1   5   2        103.40        112.95         3.09 o                         
   0   5   2       2459.15       2332.73        31.99 o                         
   1   5   2        101.42        114.82         2.99 o                         
   2   5   2       2688.74       2620.64        36.62 o                         
   3   5   2        191.92        187.27         5.86 o                         
   4   5   2         52.56         50.66         3.84 o                         
   5   5   2         16.38         13.04         4.09 o                         
  -5   6   2         28.04         16.86         4.43 o                         
  -4   6   2        101.58         94.30         5.48 o                         
  -3   6   2        358.42        369.10         9.04 o                         
  -2   6   2         49.08         46.19         2.89 o                         
  -1   6   2       1340.95       1391.49        19.98 o                         
   0   6   2        976.47       1011.73        14.49 o                         
   1   6   2       1342.39       1411.37        21.04 o                         
   2   6   2         49.91         45.96         2.75 o                         
   3   6   2        361.36        385.03         9.26 o                         
   4   6   2        100.70         90.07         4.88 o                         
   5   6   2         28.15         34.60         5.39 o                         
  -5   7   2          2.82         12.24         4.28 o                         
  -4   7   2         86.69         86.95         5.74 o                         
  -3   7   2        174.27        188.63         6.32 o                         
  -2   7   2         80.01         76.87         3.22 o                         
  -1   7   2        346.55        342.37         5.97 o                         
   0   7   2         53.17         44.78         1.75 o                         
   1   7   2        360.88        350.06         6.08 o                         
   2   7   2         81.04         75.58         3.24 o                         
   3   7   2        172.31        182.74         6.24 o                         
   4   7   2         87.39         81.51         4.80 o                         
   5   7   2          2.95          2.58         4.33 o                         
  -5   8   2          7.15          2.66         4.25 o                         
  -4   8   2         89.52         93.13         6.62 o                         
  -3   8   2          7.15          3.76         2.46 o                         
  -2   8   2        160.13        155.11         5.13 o                         
  -1   8   2        204.43        199.29         4.78 o                         
   0   8   2         35.13         39.91         1.80 o                         
   1   8   2        203.87        217.28         5.45 o                         
   2   8   2        157.87        140.64         4.82 o                         
   3   8   2          6.09          6.68         2.31 o                         
   4   8   2         87.29         80.00         5.04 o                         
   5   8   2          7.05          1.85         4.60 o                         
  -5   9   2          3.24          1.15        11.08 o                         
  -4   9   2          8.16          2.02         3.31 o                         
  -3   9   2         67.30         64.17         4.33 o                         
  -2   9   2        358.49        348.17         8.44 o                         
  -1   9   2         21.84         22.50         2.13 o                         
   0   9   2         55.61         63.67         2.40 o                         
   1   9   2         21.05         22.66         2.06 o                         
   2   9   2        349.53        335.54         8.65 o                         
   3   9   2         65.03         58.96         4.07 o                         
   4   9   2          8.02          8.24         3.55 o                         
   5   9   2          3.37         10.22        17.40 o                         
  -4  10   2         32.94         31.03         4.71 o                         
  -3  10   2         30.25         29.21         3.43 o                         
  -2  10   2         38.15         34.82         2.97 o                         
  -1  10   2         45.46         50.18         3.08 o                         
   0  10   2          6.60          6.20         2.13 o                         
   1  10   2         48.60         58.54         3.71 o                         
   2  10   2         37.92         39.21         3.15 o                         
   3  10   2         31.79         27.52         3.39 o                         
   4  10   2         33.18         20.03         4.58 o                         
  -4  11   2         11.19         12.63         5.10 o                         
  -3  11   2         70.28         76.89         5.23 o                         
  -2  11   2         32.80         30.18         3.06 o                         
  -1  11   2        126.43        143.33         5.75 o                         
   0  11   2          8.87          6.26         2.15 o                         
   1  11   2        124.03        134.70         4.88 o                         
   2  11   2         34.43         32.61         3.23 o                         
   3  11   2         69.90         64.99         4.68 o                         
   4  11   2         11.13         15.83         4.55 o                         
  -4  12   2          1.16          6.49         4.49 o                         
  -3  12   2         33.17         26.62         4.42 o                         
  -2  12   2        156.96        157.02         6.24 o                         
  -1  12   2        346.45        353.35        10.68 o                         
   0  12   2         21.42         18.50         3.63 o                         
   1  12   2        348.76        339.05         8.92 o                         
   2  12   2        154.42        144.07         7.42 o                         
   3  12   2         32.77         30.67         4.17 o                         
   4  12   2          1.10          3.72         4.33 o                         
  -3  13   2          0.71          0.64         3.67 o                         
  -2  13   2         97.33        101.67         5.60 o                         
  -1  13   2         54.51         49.79         4.30 o                         
   0  13   2        130.70        130.52         6.63 o                         
   1  13   2         54.90         52.60         4.21 o                         
   2  13   2         96.17         99.19         5.37 o                         
   3  13   2          0.69         -3.32         3.32 o                         
  -3  14   2          0.33         -0.77         4.23 o                         
  -2  14   2         10.08          1.94         3.72 o                         
  -1  14   2         48.75         42.43         4.63 o                         
   0  14   2         71.59         69.70         5.36 o                         
   1  14   2         50.77         51.77         4.98 o                         
   2  14   2         10.73          9.46         4.11 o                         
   3  14   2          0.32          0.47         4.28 o                         
  -2  15   2         20.15         17.94         5.42 o                         
  -1  15   2         36.35         28.72         5.33 o                         
   0  15   2          3.56          9.92         4.09 o                         
   1  15   2         36.64         26.71         5.36 o                         
   2  15   2         19.78         18.09         5.96 o                         
  -2  16   2         27.56         27.02         6.60 o                         
  -1  16   2         76.70         90.42         8.29 o                         
   0  16   2          3.60          3.74         4.63 o                         
   1  16   2         76.45         78.60         7.75 o                         
   2  16   2         27.60         20.85         8.83 o                         
  -1  17   2          8.75         15.39         5.42 o                         
   0  17   2          4.12          7.37         5.15 o                         
   1  17   2          8.34          1.74         6.96 o                         
   1   0   3         25.18         25.49         0.99 o                         
   2   0   3        713.05        654.83         8.52 o                         
   3   0   3        462.69        464.96         6.35 o                         
   4   0   3        162.26        165.98         4.34 o                         
   5   0   3         22.98         25.22         3.86 o                         
  -5   1   3          6.92         12.07         3.34 o                         
  -4   1   3         43.97         39.56         2.58 o                         
  -3   1   3        284.99        291.98         5.20 o                         
  -2   1   3        213.26        192.04         3.44 o                         
  -1   1   3         18.74         20.89         0.89 o                         
   0   1   3        347.56        354.07         5.44 o                         
   1   1   3         24.26         23.12         0.98 o                         
   2   1   3        217.15        191.61         3.36 o                         
   3   1   3        292.51        296.40         5.04 o                         
   4   1   3         42.26         42.23         2.60 o                         
   5   1   3          7.11         10.45         3.38 o                         
  -5   2   3          6.69          8.28         3.52 o                         
  -4   2   3         79.99         81.24         3.60 o                         
  -3   2   3        405.04        394.19         7.45 o                         
  -2   2   3        325.96        319.58         4.89 o                         
  -1   2   3      15776.57      13985.64       175.58 o                         
   0   2   3       3165.60       3062.76        42.50 o                         
   1   2   3      15664.93      14017.93       187.46 o                         
   2   2   3        324.73        317.82         5.01 o                         
   3   2   3        406.11        386.23         6.37 o                         
   4   2   3         77.16         83.82         3.71 o                         
   5   2   3          6.43         12.42         3.49 o                         
  -5   3   3         14.21         16.63         3.85 o                         
  -4   3   3          3.95          0.77         2.02 o                         
  -3   3   3         13.71         15.62         1.66 o                         
  -2   3   3        186.74        178.50         3.59 o                         
  -1   3   3       2821.01       2865.20        39.75 o                         
   0   3   3          2.37          3.92         0.55 o                         
   1   3   3       2774.35       2782.94        40.79 o                         
   2   3   3        206.36        203.59         3.77 o                         
   3   3   3         15.32         14.65         1.64 o                         
   4   3   3          3.99         -0.06         2.10 o                         
   5   3   3         13.98          7.61         3.41 o                         
  -5   4   3         35.34         40.76         4.89 o                         
  -4   4   3         92.04         99.27         4.52 o                         
  -3   4   3         35.30         36.24         2.56 o                         
  -2   4   3       1607.99       1642.96        22.33 o                         
  -1   4   3        585.23        550.70         8.89 o                         
   0   4   3        106.08        109.65         2.26 o                         
   1   4   3        574.17        562.66         8.73 o                         
   2   4   3       1634.93       1650.83        22.88 o                         
   3   4   3         36.76         41.82         2.74 o                         
   4   4   3         93.70         87.11         4.46 o                         
   5   4   3         34.07         37.39         4.37 o                         
  -5   5   3         21.38         14.80         4.20 o                         
  -4   5   3         25.21         21.23         3.03 o                         
  -3   5   3        271.07        263.70         6.53 o                         
  -2   5   3        239.23        258.56         5.22 o                         
  -1   5   3       1707.49       1719.20        24.93 o                         
   0   5   3       1342.09       1333.14        19.11 o                         
   1   5   3       1694.56       1748.89        26.46 o                         
   2   5   3        252.16        268.04         5.31 o                         
   3   5   3        273.28        255.74         7.02 o                         
   4   5   3         24.89         29.58         3.19 o                         
   5   5   3         21.92         18.80         4.13 o                         
  -5   6   3         11.83          7.06         4.01 o                         
  -4   6   3          1.26          3.88         2.43 o                         
  -3   6   3         96.95        103.61         4.42 o                         
  -2   6   3        465.27        494.45         9.04 o                         
  -1   6   3        439.11        455.39         7.57 o                         
   0   6   3         20.30         25.07         1.53 o                         
   1   6   3        419.59        458.98         8.00 o                         
   2   6   3        471.79        474.01         8.70 o                         
   3   6   3         93.22         94.88         4.38 o                         
   4   6   3          1.24          8.30         2.92 o                         
   5   6   3         11.32          8.78         3.93 o                         
  -5   7   3          1.31          4.85         3.91 o                         
  -4   7   3         20.05         15.56         3.13 o                         
  -3   7   3         10.59         16.38         2.70 o                         
  -2   7   3         86.49         85.68         3.36 o                         
  -1   7   3       1468.30       1489.48        22.09 o                         
   0   7   3         78.27        100.81         2.80 o                         
   1   7   3       1479.03       1524.15        23.49 o                         
   2   7   3         83.13         80.20         3.23 o                         
   3   7   3         10.20         17.59         2.65 o                         
   4   7   3         19.69         18.46         3.07 o                         
   5   7   3          1.57          4.69         4.20 o                         
  -5   8   3          2.18         -0.06         4.19 o                         
  -4   8   3         12.15         12.54         3.31 o                         
  -3   8   3         24.66         22.95         3.00 o                         
  -2   8   3         54.33         55.46         3.38 o                         
  -1   8   3        215.32        227.27         5.20 o                         
   0   8   3        543.07        559.14         8.81 o                         
   1   8   3        216.81        223.58         5.55 o                         
   2   8   3         54.46         58.44         3.13 o                         
   3   8   3         23.60         19.52         2.72 o                         
   4   8   3         12.57         12.75         3.45 o                         
   5   8   3          2.17          9.67         4.61 o                         
  -5   9   3          5.45          1.66        15.19 o                         
  -4   9   3         21.69         17.90         3.97 o                         
  -3   9   3         19.53         22.28         3.17 o                         
  -2   9   3        124.88        129.41         5.06 o                         
  -1   9   3        185.28        190.37         5.41 o                         
   0   9   3        406.58        382.22         6.80 o                         
   1   9   3        187.47        201.97         6.52 o                         
   2   9   3        123.89        123.36         4.72 o                         
   3   9   3         17.93         16.47         3.34 o                         
   4   9   3         21.26         15.54         4.01 o                         
  -4  10   3          7.81         12.78         4.05 o                         
  -3  10   3         60.57         55.56         4.44 o                         
  -2  10   3        123.01        128.72         5.27 o                         
  -1  10   3         70.46         78.80         3.69 o                         
   0  10   3          0.42         -0.16         1.45 o                         
   1  10   3         71.68         80.29         3.61 o                         
   2  10   3        125.63        128.74         5.21 o                         
   3  10   3         60.15         58.83         4.37 o                         
   4  10   3          8.05          9.49         3.94 o                         
  -4  11   3         13.11          6.13         4.17 o                         
  -3  11   3         11.92         12.12         3.56 o                         
  -2  11   3         31.49         28.88         2.98 o                         
  -1  11   3        409.00        404.72         9.11 o                         
   0  11   3         49.79         51.95         3.26 o                         
   1  11   3        409.14        392.68         8.79 o                         
   2  11   3         30.27         28.13         3.13 o                         
   3  11   3         11.75         12.39         3.37 o                         
   4  11   3         13.19         11.86         4.27 o                         
  -4  12   3         21.80         25.41         5.00 o                         
  -3  12   3         10.15          6.90         3.36 o                         
  -2  12   3         56.42         53.91         3.98 o                         
  -1  12   3         10.15         13.67         3.78 o                         
   0  12   3          1.16          2.25         2.53 o                         
   1  12   3          9.55         12.00         2.49 o                         
   2  12   3         55.27         56.64         4.00 o                         
   3  12   3          9.66          7.13         3.66 o                         
   4  12   3         21.89         24.81         5.08 o                         
  -3  13   3          5.96          3.66         3.96 o                         
  -2  13   3         42.66         39.00         4.15 o                         
  -1  13   3         16.36         13.37         3.12 o                         
   0  13   3         33.69         37.47         4.06 o                         
   1  13   3         15.27         18.69         3.13 o                         
   2  13   3         41.42         50.57         4.68 o                         
   3  13   3          6.39          6.91         4.09 o                         
  -3  14   3          6.72          6.54         4.33 o                         
  -2  14   3         58.35         50.45         5.31 o                         
  -1  14   3         17.86         20.23         4.16 o                         
   0  14   3          1.64          1.30         3.10 o                         
   1  14   3         19.26         14.49         3.81 o                         
   2  14   3         57.57         64.05         5.71 o                         
   3  14   3          6.60          9.01         4.75 o                         
  -2  15   3         13.98          7.99         4.74 o                         
  -1  15   3         28.38         24.23         4.68 o                         
   0  15   3         16.39         18.11         4.28 o                         
   1  15   3         27.66         22.63         5.69 o                         
   2  15   3         13.11         18.81         5.80 o                         
  -2  16   3         70.12         61.16         8.15 o                         
  -1  16   3         12.86         13.59         4.83 o                         
   0  16   3          2.17          0.54         4.25 o                         
   1  16   3         12.04         16.99         6.04 o                         
   2  16   3         69.99         44.03        10.71 o                         
  -1  17   3          7.68          4.76         6.31 o                         
   0  17   3          0.29         -4.56         4.56 o                         
   1  17   3          7.84          0.90         8.53 o                         
   0   0   4      12348.74      12082.94       241.56 o                         
   1   0   4        248.39        252.75         3.84 o                         
   2   0   4        331.02        339.07         5.13 o                         
   3   0   4        480.56        512.16         7.23 o                         
   4   0   4          6.07          4.62         1.71 o                         
   5   0   4         46.65         67.21         5.65 o                         
  -5   1   4         79.15         93.89         6.22 o                         
  -4   1   4         37.85         43.10         2.53 o                         
  -3   1   4        200.11        217.21         4.71 o                         
  -2   1   4        690.31        680.82         9.04 o                         
  -1   1   4       5768.80       5442.53        71.84 o                         
   0   1   4       1375.86       1349.59        17.96 o                         
   1   1   4       5789.02       5459.38        70.30 o                         
   2   1   4        671.20        667.35         8.56 o                         
   3   1   4        202.62        225.56         4.51 o                         
   4   1   4         37.76         40.60         2.47 o                         
   5   1   4         80.96         88.15         6.64 o                         
  -5   2   4         12.33          9.25         3.55 o                         
  -4   2   4         13.53         13.51         2.40 o                         
  -3   2   4        258.16        241.82         4.98 o                         
  -2   2   4        605.64        587.34         7.94 o                         
  -1   2   4        555.63        556.73         7.64 o                         
   0   2   4         20.58         23.11         0.76 o                         
   1   2   4        546.58        550.16         8.27 o                         
   2   2   4        609.27        591.27         8.27 o                         
   3   2   4        253.74        256.92         5.18 o                         
   4   2   4         14.33         11.61         2.29 o                         
   5   2   4         12.23          8.96         3.93 o                         
  -5   3   4          5.33          3.15         3.56 o                         
  -4   3   4         27.98         28.01         3.10 o                         
  -3   3   4        149.69        155.64         4.00 o                         
  -2   3   4        838.42        846.71        11.34 o                         
  -1   3   4       3720.83       3717.95        52.26 o                         
   0   3   4         68.71         76.15         1.64 o                         
   1   3   4       3849.28       3762.33        52.24 o                         
   2   3   4        831.65        843.98        11.60 o                         
   3   3   4        146.87        142.73         3.92 o                         
   4   3   4         28.96         24.60         2.70 o                         
   5   3   4          5.10          4.22         3.40 o                         
  -5   4   4          9.08         11.76         3.83 o                         
  -4   4   4         44.10         45.80         3.62 o                         
  -3   4   4        232.37        242.70         6.11 o                         
  -2   4   4       2635.93       2668.41        37.97 o                         
  -1   4   4        617.57        628.12        10.14 o                         
   0   4   4        182.35        169.58         2.97 o                         
   1   4   4        598.41        613.79         9.57 o                         
   2   4   4       2691.54       2695.97        36.26 o                         
   3   4   4        236.19        262.18         6.70 o                         
   4   4   4         42.46         44.26         3.56 o                         
   5   4   4          8.76         14.74         3.82 o                         
  -5   5   4          4.97          5.97         4.21 o                         
  -4   5   4        122.08        132.08         5.91 o                         
  -3   5   4        144.35        154.25         4.87 o                         
  -2   5   4         55.16         57.47         2.87 o                         
  -1   5   4        271.75        290.84         5.28 o                         
   0   5   4       3233.58       3323.78        46.43 o                         
   1   5   4        273.60        283.86         5.26 o                         
   2   5   4         54.50         57.29         2.46 o                         
   3   5   4        143.75        166.50         5.42 o                         
   4   5   4        122.22        115.88         6.92 o                         
   5   5   4          5.41          7.03         3.70 o                         
  -5   6   4          0.50          1.15         3.80 o                         
  -4   6   4         59.54         51.61         4.14 o                         
  -3   6   4        616.08        628.78        15.75 o                         
  -2   6   4        100.37         97.83         3.55 o                         
  -1   6   4        671.84        682.74        10.88 o                         
   0   6   4          8.15         11.95         1.03 o                         
   1   6   4        651.55        656.57        10.74 o                         
   2   6   4        102.10         98.51         3.39 o                         
   3   6   4        603.06        594.73        11.98 o                         
   4   6   4         58.13         51.39         4.27 o                         
   5   6   4          0.39          2.39         3.83 o                         
  -5   7   4          5.20          8.45         4.27 o                         
  -4   7   4         61.52         62.88         4.63 o                         
  -3   7   4        213.31        217.32         6.89 o                         
  -2   7   4          3.50          2.40         1.52 o                         
  -1   7   4        430.52        387.92         6.89 o                         
   0   7   4       1737.86       1788.80        25.07 o                         
   1   7   4        430.40        400.88         7.58 o                         
   2   7   4          2.58          0.94         1.43 o                         
   3   7   4        211.89        214.35         6.86 o                         
   4   7   4         62.92         70.26         5.09 o                         
   5   7   4          5.29          8.76         4.30 o                         
  -5   8   4          3.99          5.59         4.21 o                         
  -4   8   4         70.89         63.28         4.91 o                         
  -3   8   4         92.73         87.62         5.05 o                         
  -2   8   4        810.58        784.22        15.22 o                         
  -1   8   4        163.23        160.40         4.37 o                         
   0   8   4        649.31        672.02        10.35 o                         
   1   8   4        158.04        164.55         4.68 o                         
   2   8   4        824.72        813.38        16.58 o                         
   3   8   4         95.02         94.21         4.49 o                         
   4   8   4         70.13         64.84         5.11 o                         
   5   8   4          4.04          2.93         4.28 o                         
  -4   9   4          2.97          1.93         3.44 o                         
  -3   9   4         75.19         78.33         4.80 o                         
  -2   9   4         14.86         14.81         2.44 o                         
  -1   9   4        183.04        204.79         5.45 o                         
   0   9   4         41.15         43.47         2.17 o                         
   1   9   4        186.14        204.35         5.58 o                         
   2   9   4         16.28         12.31         2.29 o                         
   3   9   4         74.58         68.62         4.40 o                         
   4   9   4          3.03          9.16         3.65 o                         
  -4  10   4         54.74         49.19         5.14 o                         
  -3  10   4         43.13         54.15         4.68 o                         
  -2  10   4        383.41        376.23        10.59 o                         
  -1  10   4        118.53        123.52         4.69 o                         
   0  10   4        216.71        209.09         5.88 o                         
   1  10   4        116.01        125.40         4.50 o                         
   2  10   4        380.03        371.99         9.33 o                         
   3  10   4         39.87         31.67         3.60 o                         
   4  10   4         55.52         44.55         5.25 o                         
  -4  11   4          4.01          0.53         3.84 o                         
  -3  11   4         11.76          8.22         3.43 o                         
  -2  11   4         24.76         17.65         2.84 o                         
  -1  11   4        377.10        372.31         9.18 o                         
   0  11   4         12.49         14.92         2.36 o                         
   1  11   4        366.42        376.66         8.40 o                         
   2  11   4         23.80         22.00         2.92 o                         
   3  11   4         11.26         11.58         3.56 o                         
   4  11   4          4.21          2.92         3.80 o                         
  -4  12   4          2.76          1.68         4.07 o                         
  -3  12   4         35.38         35.00         5.33 o                         
  -2  12   4         88.81         94.00         4.87 o                         
  -1  12   4        205.72        205.24         7.62 o                         
   0  12   4         18.98         17.00         2.98 o                         
   1  12   4        208.99        216.75         7.86 o                         
   2  12   4         90.74         85.93         4.91 o                         
   3  12   4         34.43         34.50         4.75 o                         
   4  12   4          2.87          1.70         4.30 o                         
  -3  13   4          1.24         -1.37         3.86 o                         
  -2  13   4          8.92          7.67         3.30 o                         
  -1  13   4         23.29         25.82         4.04 o                         
   0  13   4        286.20        292.73        10.31 o                         
   1  13   4         22.55         29.25         3.13 o                         
   2  13   4          8.28         13.97         3.19 o                         
   3  13   4          1.09         -0.50         3.84 o                         
  -3  14   4          8.90          9.09         4.56 o                         
  -2  14   4          1.66         -3.96         3.96 o                         
  -1  14   4         48.07         52.63         5.31 o                         
   0  14   4         82.57         87.33         5.88 o                         
   1  14   4         48.21         48.43         5.10 o                         
   2  14   4          1.92         12.99         4.43 o                         
   3  14   4          8.54          5.49         4.34 o                         
  -2  15   4         11.19          7.02         4.87 o                         
  -1  15   4         13.58         20.21         4.49 o                         
   0  15   4          0.14         -1.26         3.72 o                         
   1  15   4         11.63         12.37         5.28 o                         
   2  15   4         12.10          8.08         5.09 o                         
  -2  16   4         22.40         20.13         6.25 o                         
  -1  16   4          6.14         10.94         4.54 o                         
   0  16   4          6.45          0.13         4.97 o                         
   1  16   4          5.97          0.97         5.49 o                         
   2  16   4         22.65         13.53         9.11 o                         
  -1  17   4         39.32         42.47        10.71 o                         
   0  17   4         66.07         58.82         7.34 o                         
   1   0   5       1096.65       1105.44        14.83 o                         
   2   0   5       2712.89       2564.11        31.92 o                         
   3   0   5         34.13         39.39         1.94 o                         
   4   0   5          2.68          4.97         1.80 o                         
   5   0   5         22.55         23.75         5.37 o                         
  -5   1   5         42.64         59.12         5.41 o                         
  -4   1   5         62.05         62.16         2.97 o                         
  -3   1   5          6.20          5.30         1.36 o                         
  -2   1   5        467.91        429.40         6.27 o                         
  -1   1   5        117.63        101.70         2.07 o                         
   0   1   5       2025.79       1963.88        29.84 o                         
   1   1   5        114.88        100.81         1.98 o                         
   2   1   5        463.23        423.52         6.05 o                         
   3   1   5          6.51          6.00         1.29 o                         
   4   1   5         62.34         65.77         3.09 o                         
   5   1   5         42.81         44.33         5.37 o                         
  -5   2   5         27.85         26.79         4.18 o                         
  -4   2   5         55.41         63.39         3.26 o                         
  -3   2   5        823.31        811.11        11.52 o                         
  -2   2   5        189.06        199.63         3.79 o                         
  -1   2   5       3437.43       3240.98        42.17 o                         
   0   2   5       1299.97       1215.08        15.65 o                         
   1   2   5       3491.97       3249.76        44.39 o                         
   2   2   5        197.23        210.11         3.74 o                         
   3   2   5        827.48        812.12        11.15 o                         
   4   2   5         56.72         60.93         3.21 o                         
   5   2   5         28.22         36.12         4.70 o                         
  -5   3   5          4.41         11.44         3.84 o                         
  -4   3   5          4.35          8.76         2.32 o                         
  -3   3   5        474.59        467.68         8.64 o                         
  -2   3   5        465.29        463.10         6.79 o                         
  -1   3   5        140.14        133.50         2.83 o                         
   0   3   5        306.64        275.91         4.23 o                         
   1   3   5        157.37        145.35         3.02 o                         
   2   3   5        472.92        469.21         6.96 o                         
   3   3   5        471.88        469.81         7.89 o                         
   4   3   5          4.58          6.79         2.25 o                         
   5   3   5          4.78          7.67         3.68 o                         
  -5   4   5         54.32         50.92         5.34 o                         
  -4   4   5        129.29        118.64         5.47 o                         
  -3   4   5         43.15         43.56         2.78 o                         
  -2   4   5       1661.59       1598.08        21.14 o                         
  -1   4   5        145.91        159.68         3.63 o                         
   0   4   5        212.41        223.61         3.74 o                         
   1   4   5        144.18        156.71         3.38 o                         
   2   4   5       1601.01       1536.53        21.73 o                         
   3   4   5         41.95         48.03         2.86 o                         
   4   4   5        126.38        123.10         5.42 o                         
   5   4   5         53.25         57.57         5.15 o                         
  -5   5   5          7.06          6.25         4.00 o                         
  -4   5   5         30.29         26.66         3.56 o                         
  -3   5   5        145.92        156.58         5.09 o                         
  -2   5   5        337.48        354.91         7.85 o                         
  -1   5   5        765.58        775.75        11.86 o                         
   0   5   5       4258.21       4127.59        57.56 o                         
   1   5   5        748.20        773.41        11.90 o                         
   2   5   5        321.30        329.99         6.93 o                         
   3   5   5        151.60        155.44         5.31 o                         
   4   5   5         28.06         34.67         3.83 o                         
   5   5   5          6.94         12.49         4.04 o                         
  -5   6   5          4.04          6.69         4.41 o                         
  -4   6   5          5.36         10.92         3.05 o                         
  -3   6   5        107.48        113.98         4.79 o                         
  -2   6   5         61.04         63.16         3.20 o                         
  -1   6   5        283.68        264.24         4.82 o                         
   0   6   5        284.19        277.97         4.63 o                         
   1   6   5        300.15        287.05         5.22 o                         
   2   6   5         61.53         72.63         3.12 o                         
   3   6   5        112.29        119.63         4.72 o                         
   4   6   5          5.15          5.32         2.90 o                         
   5   6   5          4.04          2.89         3.75 o                         
  -5   7   5          9.60          8.49         4.05 o                         
  -4   7   5        128.61        113.24         9.76 o                         
  -3   7   5        267.27        251.02         8.03 o                         
  -2   7   5         27.85         27.02         2.26 o                         
  -1   7   5        469.10        448.99         7.99 o                         
   0   7   5          0.06          2.11         0.94 o                         
   1   7   5        483.52        459.33         8.21 o                         
   2   7   5         29.92         26.25         2.30 o                         
   3   7   5        266.08        273.68         7.95 o                         
   4   7   5        129.59        115.81         6.21 o                         
   5   7   5          9.62         11.60         4.35 o                         
  -5   8   5         11.73          6.90         4.17 o                         
  -4   8   5         29.85         27.93         4.18 o                         
  -3   8   5        123.81        126.31         5.94 o                         
  -2   8   5        199.20        201.05         5.96 o                         
  -1   8   5         56.18         70.66         2.73 o                         
   0   8   5         13.83          8.11         1.24 o                         
   1   8   5         53.48         63.90         2.81 o                         
   2   8   5        203.61        209.54         6.26 o                         
   3   8   5        122.36        133.05         5.60 o                         
   4   8   5         30.24         30.30         4.39 o                         
   5   8   5         11.26          6.03         4.51 o                         
  -4   9   5         37.64         37.61         4.96 o                         
  -3   9   5         43.09         47.59         4.15 o                         
  -2   9   5         65.59         65.10         3.81 o                         
  -1   9   5          2.32          1.10         1.51 o                         
   0   9   5       1984.09       2013.40        31.01 o                         
   1   9   5          2.67          2.98         1.55 o                         
   2   9   5         66.50         67.83         3.75 o                         
   3   9   5         40.35         40.49         3.66 o                         
   4   9   5         37.93         39.87         5.72 o                         
  -4  10   5          1.88          2.34         3.86 o                         
  -3  10   5          4.82          6.23         2.80 o                         
  -2  10   5         33.40         34.86         3.12 o                         
  -1  10   5         29.35         28.40         2.52 o                         
   0  10   5        308.05        315.84         7.38 o                         
   1  10   5         29.80         27.70         2.32 o                         
   2  10   5         35.43         43.58         3.26 o                         
   3  10   5          5.11          4.43         3.77 o                         
   4  10   5          2.00          4.26         3.77 o                         
  -4  11   5          7.82          9.50         4.13 o                         
  -3  11   5         52.69         45.65         4.68 o                         
  -2  11   5         55.21         58.06         3.94 o                         
  -1  11   5         60.66         62.52         3.95 o                         
   0  11   5        420.06        425.94         9.80 o                         
   1  11   5         57.00         71.14         3.59 o                         
   2  11   5         58.54         60.38         3.97 o                         
   3  11   5         53.90         50.60         4.76 o                         
   4  11   5          7.10          9.44         4.39 o                         
  -4  12   5         13.67          5.75         4.78 o                         
  -3  12   5         16.43         21.75         4.73 o                         
  -2  12   5         38.06         38.63         3.75 o                         
  -1  12   5         45.04         46.24         3.91 o                         
   0  12   5         12.34         18.12         3.35 o                         
   1  12   5         42.05         46.97         3.39 o                         
   2  12   5         39.78         42.91         3.75 o                         
   3  12   5         16.78         12.81         3.86 o                         
   4  12   5         13.52         10.27         4.72 o                         
  -3  13   5         27.62         25.87         4.69 o                         
  -2  13   5         35.19         33.64         5.57 o                         
  -1  13   5         49.47         55.03         4.71 o                         
   0  13   5        154.37        157.21         7.36 o                         
   1  13   5         48.46         46.75         3.95 o                         
   2  13   5         36.42         35.41         4.38 o                         
   3  13   5         27.48         24.79         4.69 o                         
  -3  14   5          7.79          0.74         4.11 o                         
  -2  14   5        153.21        155.16         9.04 o                         
  -1  14   5         57.12         53.54         5.32 o                         
   0  14   5        110.91        112.96         7.51 o                         
   1  14   5         54.73         55.25         5.30 o                         
   2  14   5        153.74        168.07         9.16 o                         
   3  14   5          7.36          6.08         4.41 o                         
  -2  15   5         24.94         16.30         5.26 o                         
  -1  15   5         20.46         17.48         4.52 o                         
   0  15   5          8.89         16.71         6.86 o                         
   1  15   5         19.73         16.00         5.78 o                         
   2  15   5         24.70         29.24         5.81 o                         
  -2  16   5         14.30          5.70         5.83 o                         
  -1  16   5         16.17          8.46         4.61 o                         
   0  16   5         22.04         18.67         5.07 o                         
   1  16   5         16.31          9.64         6.26 o                         
   2  16   5         14.31          8.56        10.94 o                         
  -1  17   5          1.62         11.05        16.02 o                         
   0  17   5          7.92          2.21         5.41 o                         
   0   0   6       2654.59       2636.18        48.24 o                         
   1   0   6        490.58        428.80         6.22 o                         
   2   0   6         25.11         26.72         1.31 o                         
   3   0   6        195.35        190.97         4.23 o                         
   4   0   6         91.61         96.47         3.54 o                         
   5   0   6          0.05         -0.66         4.40 o                         
  -5   1   6         96.09        100.68         9.72 o                         
  -4   1   6         59.89         71.35         3.11 o                         
  -3   1   6         98.52         95.54         3.05 o                         
  -2   1   6        218.58        229.30         3.98 o                         
  -1   1   6        128.39        135.93         2.50 o                         
   0   1   6       4327.63       4250.80        60.47 o                         
   1   1   6        128.46        137.23         3.05 o                         
   2   1   6        222.24        233.03         4.08 o                         
   3   1   6         96.15         96.75         3.05 o                         
   4   1   6         57.18         62.26         2.93 o                         
   5   1   6         94.15        105.34         8.82 o                         
  -5   2   6          2.21          2.29         3.35 o                         
  -4   2   6         47.75         56.44         3.42 o                         
  -3   2   6         31.17         38.62         2.09 o                         
  -2   2   6        354.20        337.90         5.50 o                         
  -1   2   6        332.63        315.40         5.06 o                         
   0   2   6         22.14         24.53         0.85 o                         
   1   2   6        351.95        336.00         5.31 o                         
   2   2   6        372.61        349.08         5.78 o                         
   3   2   6         28.84         30.87         2.01 o                         
   4   2   6         47.42         59.66         3.23 o                         
   5   2   6          2.08         11.90         4.06 o                         
  -5   3   6         18.58         24.67         4.34 o                         
  -4   3   6        295.59        282.90         8.26 o                         
  -3   3   6         47.23         56.12         2.71 o                         
  -2   3   6        539.46        529.61         7.83 o                         
  -1   3   6        329.53        333.03         5.40 o                         
   0   3   6       6855.66       6617.11        91.51 o                         
   1   3   6        338.64        331.69         5.55 o                         
   2   3   6        545.24        547.20         8.38 o                         
   3   3   6         47.14         59.93         2.76 o                         
   4   3   6        304.11        320.37         8.35 o                         
   5   3   6         18.44         14.24         3.91 o                         
  -5   4   6          6.68         10.25         3.92 o                         
  -4   4   6         31.12         26.66         3.09 o                         
  -3   4   6        680.42        676.63        12.06 o                         
  -2   4   6       1122.39       1151.73        16.89 o                         
  -1   4   6       1545.65       1513.26        22.40 o                         
   0   4   6       2820.54       2667.30        35.62 o                         
   1   4   6       1519.65       1501.20        21.82 o                         
   2   4   6       1119.64       1134.85        16.83 o                         
   3   4   6        685.27        681.34        11.57 o                         
   4   4   6         29.72         27.96         3.24 o                         
   5   4   6          6.57          5.84         3.57 o                         
  -5   5   6          4.51          6.20         3.64 o                         
  -4   5   6         19.53         16.06         3.09 o                         
  -3   5   6        208.58        213.10         6.13 o                         
  -2   5   6        126.04        138.03         4.07 o                         
  -1   5   6        213.36        214.00         4.25 o                         
   0   5   6        923.36        914.54        13.16 o                         
   1   5   6        226.28        235.37         4.39 o                         
   2   5   6        131.85        152.04         4.90 o                         
   3   5   6        211.98        219.55         7.08 o                         
   4   5   6         20.45         13.95         3.15 o                         
   5   5   6          4.38          5.56         3.63 o                         
  -5   6   6          3.89          4.24         3.62 o                         
  -4   6   6         18.82         18.40         3.51 o                         
  -3   6   6        443.81        441.24         9.50 o                         
  -2   6   6        264.21        268.42         6.36 o                         
  -1   6   6        796.10        792.98        12.25 o                         
   0   6   6        655.45        615.07         9.29 o                         
   1   6   6        813.51        842.87        12.94 o                         
   2   6   6        263.43        281.16         6.98 o                         
   3   6   6        454.15        450.03         9.95 o                         
   4   6   6         19.34         14.70         3.32 o                         
   5   6   6          3.83         -0.14         3.65 o                         
  -5   7   6         37.72         33.42         5.30 o                         
  -4   7   6         71.64         76.99         5.56 o                         
  -3   7   6        121.08        123.85         5.64 o                         
  -2   7   6         33.76         36.95         2.69 o                         
  -1   7   6        687.36        689.89        11.91 o                         
   0   7   6        920.02        906.93        12.71 o                         
   1   7   6        685.10        697.35        11.72 o                         
   2   7   6         33.52         38.76         2.58 o                         
   3   7   6        119.39        111.89         5.06 o                         
   4   7   6         71.39         65.66         4.87 o                         
   5   7   6         37.04         38.27         5.35 o                         
  -5   8   6          9.47          6.77         4.37 o                         
  -4   8   6         68.67         61.54         5.21 o                         
  -3   8   6        140.15        149.18         6.30 o                         
  -2   8   6        290.91        294.90         7.63 o                         
  -1   8   6        198.32        184.93         4.85 o                         
   0   8   6        359.12        363.83         5.95 o                         
   1   8   6        198.28        199.61         5.03 o                         
   2   8   6        279.20        286.33         7.57 o                         
   3   8   6        144.52        151.59         6.64 o                         
   4   8   6         66.70         60.10         5.31 o                         
   5   8   6          9.27          4.44         4.49 o                         
  -4   9   6         20.12         15.09         4.29 o                         
  -3   9   6          8.87         10.00         2.82 o                         
  -2   9   6         28.64         26.27         2.77 o                         
  -1   9   6        349.50        334.95         7.56 o                         
   0   9   6         17.93         27.39         1.93 o                         
   1   9   6        347.37        346.21         7.20 o                         
   2   9   6         30.92         34.57         3.06 o                         
   3   9   6          8.70          5.63         2.77 o                         
   4   9   6         21.64         22.85         4.30 o                         
  -4  10   6         22.68         27.60         4.76 o                         
  -3  10   6         83.90         84.16         5.37 o                         
  -2  10   6        174.35        175.95         6.25 o                         
  -1  10   6        151.08        160.71         5.47 o                         
   0  10   6        454.61        457.73         9.68 o                         
   1  10   6        161.73        171.74         5.15 o                         
   2  10   6        174.33        182.07         7.00 o                         
   3  10   6         86.91         90.40         5.45 o                         
   4  10   6         23.56         21.30         4.71 o                         
  -4  11   6          4.16          6.34         3.90 o                         
  -3  11   6         97.86        105.77         6.03 o                         
  -2  11   6         12.84          8.37         2.69 o                         
  -1  11   6         55.10         57.98         3.96 o                         
   0  11   6        476.48        475.07        11.12 o                         
   1  11   6         52.79         57.46         3.47 o                         
   2  11   6         13.31          8.75         2.65 o                         
   3  11   6         98.81         90.32         5.85 o                         
   4  11   6          4.01          4.44         3.93 o                         
  -4  12   6          0.73         -3.73         4.35 o                         
  -3  12   6         60.70         64.24         5.69 o                         
  -2  12   6        146.32        146.81         6.32 o                         
  -1  12   6          6.73          4.21         2.59 o                         
   0  12   6        171.15        186.89         7.31 o                         
   1  12   6          6.88         14.43         2.84 o                         
   2  12   6        142.62        144.36         6.68 o                         
   3  12   6         59.26         60.07         5.66 o                         
   4  12   6          0.73         -2.21         4.61 o                         
  -3  13   6          3.78          0.16         3.87 o                         
  -2  13   6         17.03         18.39         4.13 o                         
  -1  13   6         47.29         46.38         4.62 o                         
   0  13   6          0.68          0.95         3.10 o                         
   1  13   6         49.54         48.96         4.30 o                         
   2  13   6         15.85         18.82         3.96 o                         
   3  13   6          3.33          0.44         4.02 o                         
  -3  14   6          1.56         -0.25         4.49 o                         
  -2  14   6         43.02         45.64         5.26 o                         
  -1  14   6        207.45        208.88        10.29 o                         
   0  14   6          2.14          3.20         3.24 o                         
   1  14   6        207.56        206.07        10.32 o                         
   2  14   6         42.16         43.87         5.62 o                         
   3  14   6          1.41         -2.53         4.44 o                         
  -2  15   6         18.90         21.51         5.57 o                         
  -1  15   6         25.97         26.98         5.13 o                         
   0  15   6         82.49         88.61         6.77 o                         
   1  15   6         24.75         25.38         6.83 o                         
   2  15   6         18.57         18.61         5.73 o                         
  -2  16   6          1.90          3.13         5.83 o                         
  -1  16   6         20.18         20.39         4.97 o                         
   0  16   6          0.80          3.19         5.38 o                         
   1  16   6         21.18         15.05         7.04 o                         
   0  17   6         11.35         13.62         7.43 o                         
   1   0   7        713.95        690.52         9.60 o                         
   2   0   7        467.91        427.86         6.32 o                         
   3   0   7         52.34         52.31         2.61 o                         
   4   0   7          4.52          4.50         1.79 o                         
   5   0   7         29.86         30.10         8.61 o                         
  -5   1   7         61.71         73.89         7.97 o                         
  -4   1   7        296.93        297.01         7.57 o                         
  -3   1   7         34.76         34.38         2.02 o                         
  -2   1   7        652.29        644.05         9.10 o                         
  -1   1   7        864.41        869.53        13.21 o                         
   0   1   7       1988.83       1979.62        25.22 o                         
   1   1   7        880.86        870.63        12.25 o                         
   2   1   7        651.03        633.18         8.90 o                         
   3   1   7         32.50         31.96         1.98 o                         
   4   1   7        295.75        300.12         6.70 o                         
   5   1   7         63.22         74.10         9.73 o                         
  -5   2   7          7.42          7.68         3.75 o                         
  -4   2   7        166.34        175.23         5.71 o                         
  -3   2   7        277.09        290.23         5.59 o                         
  -2   2   7         80.25         85.20         2.42 o                         
  -1   2   7        377.56        355.83         5.61 o                         
   0   2   7        265.21        282.29         4.09 o                         
   1   2   7        388.63        357.30         6.07 o                         
   2   2   7         73.89         77.79         2.41 o                         
   3   2   7        270.91        284.92         5.77 o                         
   4   2   7        167.60        176.12         5.78 o                         
   5   2   7          7.73         10.93         4.39 o                         
  -5   3   7         28.70         24.36         4.80 o                         
  -4   3   7         18.98         22.63         2.81 o                         
  -3   3   7        322.79        312.79         6.61 o                         
  -2   3   7        297.33        283.28         4.86 o                         
  -1   3   7        608.11        571.23         8.39 o                         
   0   3   7         75.91         79.96         1.91 o                         
   1   3   7        599.43        555.58         8.75 o                         
   2   3   7        291.48        284.48         5.50 o                         
   3   3   7        307.89        302.28         6.45 o                         
   4   3   7         19.60         22.48         3.02 o                         
   5   3   7         28.88         23.69         4.28 o                         
  -5   4   7          0.59          0.78         3.35 o                         
  -4   4   7         25.19         22.53         2.98 o                         
  -3   4   7         48.15         59.36         3.13 o                         
  -2   4   7        719.53        725.53        11.92 o                         
  -1   4   7        100.25        109.73         2.93 o                         
   0   4   7       2545.61       2414.66        32.38 o                         
   1   4   7        100.48        106.60         2.59 o                         
   2   4   7        722.29        725.04        12.09 o                         
   3   4   7         45.93         51.06         2.86 o                         
   4   4   7         25.66         16.14         2.85 o                         
   5   4   7          0.56         -2.37         3.23 o                         
  -5   5   7          9.79          4.71         3.59 o                         
  -4   5   7         47.46         49.01         4.01 o                         
  -3   5   7         35.59         32.52         2.90 o                         
  -2   5   7        595.11        559.61         9.77 o                         
  -1   5   7        821.48        805.78        12.37 o                         
   0   5   7         12.59         20.76         1.29 o                         
   1   5   7        815.65        813.97        12.12 o                         
   2   5   7        613.88        617.33        10.34 o                         
   3   5   7         34.75         37.37         3.05 o                         
   4   5   7         46.51         57.42         4.52 o                         
   5   5   7          9.89          8.79         3.84 o                         
  -5   6   7          3.94         -3.21         3.50 o                         
  -4   6   7         11.65         13.58         3.37 o                         
  -3   6   7        207.59        206.20         6.49 o                         
  -2   6   7        504.77        518.65         9.58 o                         
  -1   6   7       1611.64       1573.55        24.00 o                         
   0   6   7        591.85        637.64         9.63 o                         
   1   6   7       1620.39       1640.62        23.01 o                         
   2   6   7        493.02        508.12         9.63 o                         
   3   6   7        198.76        184.57         6.31 o                         
   4   6   7         12.01         10.95         3.22 o                         
   5   6   7          4.26          0.93         3.75 o                         
  -5   7   7         15.45         22.25         4.63 o                         
  -4   7   7          3.88         11.98         3.60 o                         
  -3   7   7        100.51        107.28         5.40 o                         
  -2   7   7        153.31        162.21         5.23 o                         
  -1   7   7        703.20        734.96        12.78 o                         
   0   7   7         21.56         18.59         1.29 o                         
   1   7   7        714.39        766.40        12.59 o                         
   2   7   7        154.89        166.91         5.11 o                         
   3   7   7        102.93        110.96         5.07 o                         
   4   7   7          4.29          6.99         3.27 o                         
   5   7   7         15.72         18.47         4.64 o                         
  -5   8   7          0.10         -1.07         4.71 o                         
  -4   8   7          6.68          8.18         3.71 o                         
  -3   8   7         35.81         36.91         3.66 o                         
  -2   8   7        168.45        170.96         5.54 o                         
  -1   8   7        398.33        399.41         7.78 o                         
   0   8   7        184.21        170.78         3.83 o                         
   1   8   7        393.42        415.98         7.82 o                         
   2   8   7        178.12        177.83         5.80 o                         
   3   8   7         38.64         42.66         3.65 o                         
   4   8   7          6.18         11.79         3.95 o                         
   5   8   7          0.09         -2.67         4.86 o                         
  -4   9   7         61.13         56.61         5.51 o                         
  -3   9   7          0.99         -0.91         2.44 o                         
  -2   9   7        104.54        106.10         4.50 o                         
  -1   9   7        366.12        375.49         7.87 o                         
   0   9   7        382.25        371.59         7.07 o                         
   1   9   7        372.22        377.66         7.69 o                         
   2   9   7        103.13        111.89         4.80 o                         
   3   9   7          0.62         -0.60         2.51 o                         
   4   9   7         58.41         57.44         5.27 o                         
  -4  10   7          2.29          2.05         3.97 o                         
  -3  10   7          5.50          5.77         2.90 o                         
  -2  10   7         39.06         42.17         3.44 o                         
  -1  10   7        142.92        149.74         5.11 o                         
   0  10   7        559.14        571.11        11.55 o                         
   1  10   7        148.23        155.21         4.92 o                         
   2  10   7         36.46         39.46         3.59 o                         
   3  10   7          5.85          5.94         3.12 o                         
   4  10   7          2.16          5.27         3.81 o                         
  -4  11   7         13.88          7.98         4.45 o                         
  -3  11   7         21.97         17.76         3.56 o                         
  -2  11   7         68.73         67.97         4.30 o                         
  -1  11   7         72.28         74.72         4.23 o                         
   0  11   7          8.53         12.83         2.64 o                         
   1  11   7         71.44         78.03         4.19 o                         
   2  11   7         67.19         65.84         4.48 o                         
   3  11   7         22.57         26.43         3.99 o                         
   4  11   7         13.51         16.64         4.75 o                         
  -4  12   7          1.55          3.28         5.02 o                         
  -3  12   7         74.60         75.28         5.72 o                         
  -2  12   7         33.40         33.19         3.94 o                         
  -1  12   7        281.44        289.45         9.42 o                         
   0  12   7         37.34         44.37         3.65 o                         
   1  12   7        284.89        302.46         9.02 o                         
   2  12   7         33.46         30.05         3.80 o                         
   3  12   7         75.80         72.23         6.19 o                         
   4  12   7          1.53         -5.40         5.40 o                         
  -3  13   7          4.75          2.02         4.00 o                         
  -2  13   7          0.70         -1.96         3.44 o                         
  -1  13   7        223.26        228.27         9.82 o                         
   0  13   7         13.11          6.47         3.25 o                         
   1  13   7        226.84        225.29        12.35 o                         
   2  13   7          1.01         -0.11         3.45 o                         
   3  13   7          5.14          2.30         3.78 o                         
  -3  14   7         21.35         14.02         5.41 o                         
  -2  14   7         60.90         61.35         7.01 o                         
  -1  14   7          1.01          2.46         3.50 o                         
   0  14   7         30.73         26.03         6.16 o                         
   1  14   7          0.89         -1.99         3.56 o                         
   2  14   7         59.96         55.64         5.76 o                         
   3  14   7         20.98         17.87         5.22 o                         
  -2  15   7          0.86          4.64         4.80 o                         
  -1  15   7         38.23         50.94         5.90 o                         
   0  15   7          0.10          2.85         4.02 o                         
   1  15   7         39.10         24.35         8.45 o                         
   2  15   7          0.82         -0.87         4.64 o                         
  -1  16   7         17.84         24.17         5.24 o                         
   0  16   7          0.94          3.30         4.35 o                         
   1  16   7         16.98         11.76         7.10 o                         
   0  17   7         25.43         18.83        11.99 o                         
   0   0   8      12143.47      11250.48       213.67 o                         
   1   0   8       1005.50        956.54        12.99 o                         
   2   0   8       1008.45       1011.82        13.60 o                         
   3   0   8         51.94         47.21         2.24 o                         
   4   0   8         65.92         65.32         3.36 o                         
   5   0   8          0.15         -3.37         5.06 o                         
  -5   1   8         49.33         49.67         6.95 o                         
  -4   1   8        132.06        139.48         5.44 o                         
  -3   1   8        273.19        277.90         5.58 o                         
  -2   1   8        981.06       1008.64        13.91 o                         
  -1   1   8        909.86        900.12        14.15 o                         
   0   1   8          5.89          4.80         0.52 o                         
   1   1   8        911.91        901.33        12.95 o                         
   2   1   8        975.10       1012.89        13.66 o                         
   3   1   8        281.23        281.48         5.76 o                         
   4   1   8        134.73        136.42         4.73 o                         
   5   1   8         50.12         67.63        12.40 o                         
  -5   2   8          5.47          9.13         3.75 o                         
  -4   2   8        128.39        127.96         4.93 o                         
  -3   2   8        206.53        202.60         4.77 o                         
  -2   2   8       1596.84       1586.12        21.07 o                         
  -1   2   8       1432.27       1369.33        19.96 o                         
   0   2   8        476.73        471.47         6.82 o                         
   1   2   8       1438.92       1398.97        20.68 o                         
   2   2   8       1599.64       1581.89        21.24 o                         
   3   2   8        205.63        208.32         5.80 o                         
   4   2   8        125.65        140.39         5.13 o                         
   5   2   8          5.33         -1.21         3.94 o                         
  -5   3   8          6.24          2.36         3.47 o                         
  -4   3   8        129.25        134.29         5.43 o                         
  -3   3   8         75.55         79.05         3.19 o                         
  -2   3   8          9.92          8.56         1.14 o                         
  -1   3   8        278.37        255.17         4.28 o                         
   0   3   8       1739.13       1745.84        23.60 o                         
   1   3   8        284.27        256.15         4.69 o                         
   2   3   8         10.92          8.06         1.36 o                         
   3   3   8         72.17         73.88         3.17 o                         
   4   3   8        125.07        122.40         5.41 o                         
   5   3   8          6.17          2.61         3.69 o                         
  -5   4   8          6.65          4.63         3.79 o                         
  -4   4   8         29.96         28.84         3.24 o                         
  -3   4   8        193.13        201.69         5.95 o                         
  -2   4   8         89.99         98.80         3.17 o                         
  -1   4   8       1308.05       1308.18        19.18 o                         
   0   4   8        405.15        452.23         6.98 o                         
   1   4   8       1327.98       1300.90        18.61 o                         
   2   4   8         94.88        104.87         3.47 o                         
   3   4   8        202.48        210.19         6.12 o                         
   4   4   8         29.20         31.88         3.45 o                         
   5   4   8          6.58         10.99         3.81 o                         
  -5   5   8          6.88          6.12         3.98 o                         
  -4   5   8         60.25         48.04         3.95 o                         
  -3   5   8        353.55        364.20         8.93 o                         
  -2   5   8        314.17        295.74         6.28 o                         
  -1   5   8       1394.50       1379.74        21.05 o                         
   0   5   8        536.20        593.06         8.77 o                         
   1   5   8       1431.44       1411.35        20.02 o                         
   2   5   8        319.02        296.09         6.38 o                         
   3   5   8        360.96        365.09         9.07 o                         
   4   5   8         58.55         55.63         4.66 o                         
   5   5   8          7.22          4.76         3.91 o                         
  -5   6   8          0.77         -0.96         3.94 o                         
  -4   6   8         20.10         18.61         3.64 o                         
  -3   6   8        216.14        217.96         7.46 o                         
  -2   6   8        523.62        500.75         9.66 o                         
  -1   6   8        807.10        784.88        12.68 o                         
   0   6   8        170.96        152.05         3.36 o                         
   1   6   8        801.90        808.13        12.16 o                         
   2   6   8        524.44        518.78        10.91 o                         
   3   6   8        213.35        214.33         6.87 o                         
   4   6   8         20.14         14.30         3.39 o                         
   5   6   8          0.80          2.49         3.70 o                         
  -5   7   8          3.27          8.96         4.11 o                         
  -4   7   8         57.77         56.86         5.00 o                         
  -3   7   8          3.87          4.15         2.29 o                         
  -2   7   8         36.49         44.10         2.87 o                         
  -1   7   8        294.50        289.81         6.40 o                         
   0   7   8        458.97        416.53         6.88 o                         
   1   7   8        303.84        310.69         5.99 o                         
   2   7   8         36.85         38.77         2.67 o                         
   3   7   8          2.34          2.54         2.23 o                         
   4   7   8         59.24         58.22         4.76 o                         
   5   7   8          3.12          5.98         4.15 o                         
  -5   8   8          0.43         -4.76         7.47 o                         
  -4   8   8         17.09         15.56         4.06 o                         
  -3   8   8         33.68         34.85         3.49 o                         
  -2   8   8        190.09        197.17         7.38 o                         
  -1   8   8        143.70        151.68         4.52 o                         
   0   8   8        886.17        913.96        14.55 o                         
   1   8   8        139.63        154.93         4.47 o                         
   2   8   8        197.00        195.67         6.35 o                         
   3   8   8         35.02         36.92         3.47 o                         
   4   8   8         17.01         18.95         4.20 o                         
   5   8   8          0.42         -2.37         5.97 o                         
  -4   9   8         85.95         93.18         6.70 o                         
  -3   9   8         13.17         11.11         2.93 o                         
  -2   9   8        226.58        231.66         7.28 o                         
  -1   9   8       1903.87       1857.27        29.37 o                         
   0   9   8        136.07        148.14         4.28 o                         
   1   9   8       1898.61       1862.23        29.17 o                         
   2   9   8        222.87        235.38         7.54 o                         
   3   9   8         12.68          7.32         2.85 o                         
   4   9   8         85.48         87.09         6.28 o                         
  -4  10   8          4.24          1.61         3.77 o                         
  -3  10   8         58.23         64.34         4.74 o                         
  -2  10   8         36.63         36.24         3.42 o                         
  -1  10   8        160.38        167.86         5.78 o                         
   0  10   8         74.87         87.20         4.09 o                         
   1  10   8        154.62        158.26         5.26 o                         
   2  10   8         37.11         36.13         3.93 o                         
   3  10   8         58.55         52.50         4.46 o                         
   4  10   8          4.28          3.74         3.75 o                         
  -4  11   8          6.44          6.25         4.44 o                         
  -3  11   8         49.54         48.03         4.45 o                         
  -2  11   8         26.02         20.15         3.26 o                         
  -1  11   8          1.81          3.57         2.31 o                         
   0  11   8         22.99         33.61         3.03 o                         
   1  11   8          1.51         -0.26         2.13 o                         
   2  11   8         24.96         21.42         3.00 o                         
   3  11   8         52.64         57.87         5.05 o                         
   4  11   8          5.81          4.43         4.29 o                         
  -4  12   8          0.61         -6.74         6.74 o                         
  -3  12   8          1.00          1.25         3.58 o                         
  -2  12   8          5.92          4.81         3.13 o                         
  -1  12   8        109.32        114.65         6.15 o                         
   0  12   8        293.97        300.06         9.24 o                         
   1  12   8        105.54        116.96         5.46 o                         
   2  12   8          6.86          2.85         3.00 o                         
   3  12   8          1.08          1.39         3.57 o                         
   4  12   8          0.65         -4.84         8.93 o                         
  -3  13   8          3.10          1.14         4.00 o                         
  -2  13   8         33.63         38.67         4.96 o                         
  -1  13   8         82.32         89.73         6.15 o                         
   0  13   8          0.76         -2.59         2.59 o                         
   1  13   8         83.40         82.20         5.71 o                         
   2  13   8         35.67         38.45         4.64 o                         
   3  13   8          3.37          1.87         3.91 o                         
  -3  14   8         13.91          4.22         5.12 o                         
  -2  14   8         26.09         31.24         5.08 o                         
  -1  14   8         34.64         34.42         5.09 o                         
   0  14   8         11.64         14.27         4.01 o                         
   1  14   8         34.67         39.14         5.23 o                         
   2  14   8         26.25         32.50         4.87 o                         
   3  14   8         13.64         17.22         5.17 o                         
  -2  15   8          1.50          2.25         4.75 o                         
  -1  15   8          6.87          4.62         4.12 o                         
   0  15   8          7.52          1.84         4.34 o                         
   1  15   8          7.09         -3.68         5.07 o                         
   2  15   8          1.61         -0.54         4.90 o                         
  -1  16   8         35.83         33.50         6.79 o                         
   0  16   8         66.61         65.27         8.50 o                         
   1  16   8         36.95         23.90         7.89 o                         
   1   0   9       1708.46       1681.10        21.81 o                         
   2   0   9        157.74        176.00         3.63 o                         
   3   0   9        206.64        212.13         4.94 o                         
   4   0   9         15.39         17.76         2.47 o                         
   5   0   9         23.82         23.29         6.51 o                         
  -5   1   9          4.87         -0.45         4.28 o                         
  -4   1   9        107.27         99.65         4.67 o                         
  -3   1   9        162.60        161.46         4.19 o                         
  -2   1   9        852.50        897.52        12.63 o                         
  -1   1   9       1568.73       1527.17        21.84 o                         
   0   1   9        734.23        699.03         9.85 o                         
   1   1   9       1546.77       1507.76        20.34 o                         
   2   1   9        821.07        863.27        11.82 o                         
   3   1   9        168.55        167.88         4.34 o                         
   4   1   9        108.89        108.01         4.55 o                         
   5   1   9          5.17         -0.35         4.87 o                         
  -5   2   9          0.41          2.45         3.39 o                         
  -4   2   9         16.19         15.75         2.67 o                         
  -3   2   9        140.98        141.19         4.19 o                         
  -2   2   9        144.32        130.04         3.27 o                         
  -1   2   9        133.36        147.82         2.97 o                         
   0   2   9         33.00         37.20         1.28 o                         
   1   2   9        143.56        156.81         3.03 o                         
   2   2   9        141.80        129.60         3.23 o                         
   3   2   9        141.26        142.67         4.24 o                         
   4   2   9         15.09         14.69         2.70 o                         
   5   2   9          0.34          2.86         3.80 o                         
  -5   3   9          6.00          3.47         3.66 o                         
  -4   3   9        115.96        109.60         5.01 o                         
  -3   3   9        597.45        614.37        11.33 o                         
  -2   3   9        960.86        914.96        14.17 o                         
  -1   3   9        923.71        945.46        13.48 o                         
   0   3   9       1711.67       1619.14        21.98 o                         
   1   3   9        944.71        956.57        13.73 o                         
   2   3   9        968.92        934.64        14.09 o                         
   3   3   9        601.04        625.99        11.48 o                         
   4   3   9        118.30        129.68         5.52 o                         
   5   3   9          5.91          2.19         3.35 o                         
  -5   4   9          1.44          1.39         3.68 o                         
  -4   4   9         37.99         37.61         3.39 o                         
  -3   4   9         79.13         94.91         4.10 o                         
  -2   4   9         82.05         76.43         2.80 o                         
  -1   4   9         13.04         19.35         1.75 o                         
   0   4   9       5785.85       6172.29        83.59 o                         
   1   4   9         10.29         15.87         1.11 o                         
   2   4   9         86.05         77.60         3.00 o                         
   3   4   9         83.92         87.21         4.14 o                         
   4   4   9         39.21         40.27         4.51 o                         
   5   4   9          1.64          2.34         3.47 o                         
  -5   5   9          8.79         12.61         4.38 o                         
  -4   5   9         31.37         34.08         3.57 o                         
  -3   5   9          0.00          0.41         2.02 o                         
  -2   5   9        107.52        108.56         3.68 o                         
  -1   5   9        106.66        111.88         3.30 o                         
   0   5   9         76.12         95.67         2.67 o                         
   1   5   9        106.62        114.25         2.96 o                         
   2   5   9        106.82        111.00         3.83 o                         
   3   5   9          0.04          0.36         2.14 o                         
   4   5   9         29.83         26.79         3.60 o                         
   5   5   9          8.65         10.28         4.14 o                         
  -5   6   9          2.88          3.29         4.46 o                         
  -4   6   9         33.84         29.16         3.90 o                         
  -3   6   9         21.07         18.58         2.64 o                         
  -2   6   9       1068.69       1042.36        20.49 o                         
  -1   6   9        626.37        585.67        10.24 o                         
   0   6   9        332.88        337.79         5.71 o                         
   1   6   9        605.19        594.54         9.41 o                         
   2   6   9       1055.19       1093.02        19.74 o                         
   3   6   9         22.69         21.22         2.82 o                         
   4   6   9         35.55         33.40         3.93 o                         
   5   6   9          2.61          2.94         3.90 o                         
  -5   7   9          1.43          5.27         4.39 o                         
  -4   7   9          7.65          6.70         3.47 o                         
  -3   7   9        142.24        139.78         5.87 o                         
  -2   7   9        676.18        674.65        13.13 o                         
  -1   7   9         86.66         93.82         3.45 o                         
   0   7   9         86.70         88.69         2.67 o                         
   1   7   9         87.69         93.84         3.21 o                         
   2   7   9        670.76        684.30        12.91 o                         
   3   7   9        143.84        143.51         5.69 o                         
   4   7   9          7.61          7.92         3.46 o                         
   5   7   9          1.36          5.49         4.46 o                         
  -5   8   9         11.41         16.87        11.33 o                         
  -4   8   9         74.65         76.01         8.25 o                         
  -3   8   9         84.09         92.43         5.76 o                         
  -2   8   9        167.44        187.08         6.12 o                         
  -1   8   9        648.20        602.63        12.65 o                         
   0   8   9        266.68        276.10         7.96 o                         
   1   8   9        661.11        628.01        10.63 o                         
   2   8   9        177.04        203.63         6.40 o                         
   3   8   9         80.92         83.81         4.66 o                         
   4   8   9         73.10         65.66         5.73 o                         
  -4   9   9         23.93         34.76         5.92 o                         
  -3   9   9         14.30         10.63         2.94 o                         
  -2   9   9         36.27         39.21         3.23 o                         
  -1   9   9         12.68         13.05         2.18 o                         
   0   9   9         99.35        103.38         3.55 o                         
   1   9   9         12.63         16.27         2.94 o                         
   2   9   9         36.40         36.80         3.30 o                         
   3   9   9         14.28         14.72         2.95 o                         
   4   9   9         23.93         27.00         4.83 o                         
  -4  10   9          4.93          6.74         4.25 o                         
  -3  10   9         33.89         34.77         3.91 o                         
  -2  10   9         19.70         25.24         3.33 o                         
  -1  10   9        288.50        292.01         7.99 o                         
   0  10   9        377.37        408.20         9.15 o                         
   1  10   9        285.11        294.05         7.81 o                         
   2  10   9         20.09         20.27         3.04 o                         
   3  10   9         33.53         37.98         4.09 o                         
   4  10   9          5.29         11.55         4.28 o                         
  -4  11   9         27.43         20.86         5.18 o                         
  -3  11   9         12.91         11.69         3.63 o                         
  -2  11   9         79.38         79.57         4.94 o                         
  -1  11   9          8.12          8.00         3.02 o                         
   0  11   9        860.53        844.80        16.32 o                         
   1  11   9          7.52          7.52         2.41 o                         
   2  11   9         78.98         78.77         4.72 o                         
   3  11   9         12.03          6.78         3.70 o                         
   4  11   9         27.51         21.29         4.96 o                         
  -3  12   9         40.86         43.45         4.99 o                         
  -2  12   9         34.17         30.80         4.03 o                         
  -1  12   9        186.62        185.90         8.13 o                         
   0  12   9        117.27        123.92         5.52 o                         
   1  12   9        185.79        194.69         7.92 o                         
   2  12   9         33.68         30.11         4.12 o                         
   3  12   9         42.10         42.88         5.05 o                         
   4  12   9         10.55          2.76        14.64 o                         
  -3  13   9          1.23          5.05         4.09 o                         
  -2  13   9         60.98         66.92         5.82 o                         
  -1  13   9         30.07         31.07         4.29 o                         
   0  13   9          6.71          5.25         3.23 o                         
   1  13   9         31.65         26.34         4.05 o                         
   2  13   9         61.70         64.72         5.52 o                         
   3  13   9          1.30         -1.83         3.89 o                         
  -3  14   9          3.81          3.43         5.21 o                         
  -2  14   9         30.39         38.78         5.37 o                         
  -1  14   9          0.48          2.92         3.83 o                         
   0  14   9         12.19          2.11         4.18 o                         
   1  14   9          0.36         -0.57         3.49 o                         
   2  14   9         30.03         30.39         5.22 o                         
   3  14   9          3.30          0.74         4.81 o                         
  -2  15   9         29.90         25.34         5.74 o                         
  -1  15   9          5.31          5.74         4.85 o                         
   0  15   9         38.25         47.76         7.21 o                         
   1  15   9          5.53          1.41         5.29 o                         
   2  15   9         30.04         24.32         5.82 o                         
  -1  16   9          2.66          2.81         5.08 o                         
   0  16   9          1.08         -0.38         5.23 o                         
   1  16   9          2.66          4.11         6.74 o                         
   0   0  10        687.11        638.99        13.34 o                         
   1   0  10       3845.88       3974.68        50.48 o                         
   2   0  10        106.71        107.78         2.88 o                         
   3   0  10          4.00          5.54         1.44 o                         
   4   0  10         48.24         42.87         3.49 o                         
   5   0  10          1.90          5.83         4.79 o                         
  -5   1  10          3.70          6.88         4.38 o                         
  -4   1  10         30.20         32.50         3.18 o                         
  -3   1  10        217.75        233.32         5.74 o                         
  -2   1  10         25.74         37.14         1.81 o                         
  -1   1  10        454.51        436.05         7.14 o                         
   0   1  10         12.70         19.06         0.97 o                         
   1   1  10        459.03        443.34         7.04 o                         
   2   1  10         28.57         38.46         1.66 o                         
   3   1  10        219.28        223.22         5.67 o                         
   4   1  10         29.35         30.15         2.97 o                         
   5   1  10          3.58         -0.11         4.44 o                         
  -5   2  10         13.46         20.36         4.69 o                         
  -4   2  10         68.09         65.52         4.25 o                         
  -3   2  10         71.63         62.35         3.10 o                         
  -2   2  10        791.32        784.80        13.36 o                         
  -1   2  10        783.97        740.22        11.23 o                         
   0   2  10         86.68         83.15         1.98 o                         
   1   2  10        767.32        732.95        11.00 o                         
   2   2  10        792.36        786.19        11.83 o                         
   3   2  10         71.56         63.16         3.21 o                         
   4   2  10         68.53         65.06         4.20 o                         
   5   2  10         12.79         18.88         5.06 o                         
  -5   3  10          1.70         -0.71         3.41 o                         
  -4   3  10         24.11         31.86         3.55 o                         
  -3   3  10        512.46        522.99        12.91 o                         
  -2   3  10         73.53         78.63         2.56 o                         
  -1   3  10       1652.28       1630.78        22.25 o                         
   0   3  10       4368.14       4399.09        59.70 o                         
   1   3  10       1616.81       1613.27        23.39 o                         
   2   3  10         73.70         71.93         2.66 o                         
   3   3  10        508.34        519.45        11.88 o                         
   4   3  10         24.97         29.69         3.42 o                         
   5   3  10          1.76         -3.09         3.56 o                         
  -5   4  10          0.70          0.23         3.54 o                         
  -4   4  10         16.60         10.21         2.79 o                         
  -3   4  10        665.39        673.75        12.91 o                         
  -2   4  10        181.44        180.44         4.60 o                         
  -1   4  10       1003.22        941.29        13.52 o                         
   0   4  10       2681.13       2756.86        37.94 o                         
   1   4  10       1003.46        948.52        13.87 o                         
   2   4  10        180.41        192.17         5.38 o                         
   3   4  10        659.62        696.91        16.73 o                         
   4   4  10         15.99         13.36         2.87 o                         
   5   4  10          0.64         -1.00         3.65 o                         
  -5   5  10          3.12          1.44         3.87 o                         
  -4   5  10          8.89          4.67         2.60 o                         
  -3   5  10         20.14         25.49         2.86 o                         
  -2   5  10        298.01        302.86         6.94 o                         
  -1   5  10        260.78        239.66         5.05 o                         
   0   5  10        934.49        907.47        13.33 o                         
   1   5  10        261.57        253.33         4.77 o                         
   2   5  10        297.50        298.78         7.10 o                         
   3   5  10         20.20         28.14         3.21 o                         
   4   5  10          9.08          6.74         2.94 o                         
   5   5  10          2.96          4.04         3.98 o                         
  -5   6  10         19.48         18.83         4.93 o                         
  -4   6  10          3.13          1.26         2.78 o                         
  -3   6  10        149.76        144.85         5.53 o                         
  -2   6  10         36.82         45.20         2.78 o                         
  -1   6  10        291.76        300.34         6.16 o                         
   0   6  10         40.34         44.45         2.22 o                         
   1   6  10        288.29        298.73         5.57 o                         
   2   6  10         39.77         49.27         3.25 o                         
   3   6  10        149.76        146.30         6.21 o                         
   4   6  10          3.44          2.16         2.93 o                         
   5   6  10         19.60         18.77         4.64 o                         
  -5   7  10          1.44         -2.59         4.11 o                         
  -4   7  10          3.41         -1.13         3.16 o                         
  -3   7  10        147.12        142.22         5.73 o                         
  -2   7  10       1729.58       1671.96        29.02 o                         
  -1   7  10        618.58        591.30        11.05 o                         
   0   7  10       1147.29       1151.49        18.68 o                         
   1   7  10        641.19        625.67        10.49 o                         
   2   7  10       1727.83       1725.01        28.19 o                         
   3   7  10        138.86        144.51         5.73 o                         
   4   7  10          3.53         -1.60         3.37 o                         
   5   7  10          1.42          1.06         4.67 o                         
  -4   8  10          0.83          3.79         3.47 o                         
  -3   8  10          2.38          2.20         2.54 o                         
  -2   8  10        104.97        111.81         4.92 o                         
  -1   8  10        340.95        328.53         7.26 o                         
   0   8  10        295.32        281.94         6.15 o                         
   1   8  10        331.26        322.18         7.16 o                         
   2   8  10        107.86        119.64         4.84 o                         
   3   8  10          2.26         -2.30         2.30 o                         
   4   8  10          0.72          6.37         3.64 o                         
  -4   9  10         30.48         25.24         4.74 o                         
  -3   9  10         20.81         15.65         3.02 o                         
  -2   9  10        183.63        176.07         6.46 o                         
  -1   9  10         98.78         98.59         4.16 o                         
   0   9  10         19.41         17.52         1.90 o                         
   1   9  10         94.49        109.57         4.37 o                         
   2   9  10        188.21        191.98         6.77 o                         
   3   9  10         20.50         17.39         3.21 o                         
   4   9  10         31.81         27.20         4.88 o                         
  -4  10  10         12.82         11.53         4.29 o                         
  -3  10  10         35.64         33.30         3.92 o                         
  -2  10  10          6.75         10.17         2.64 o                         
  -1  10  10        210.92        213.72         8.24 o                         
   0  10  10        627.93        631.28        12.72 o                         
   1  10  10        210.00        198.95         6.99 o                         
   2  10  10          6.07          6.13         2.51 o                         
   3  10  10         35.72         39.34         3.95 o                         
   4  10  10         13.63         18.75         4.65 o                         
  -4  11  10          2.01          3.65         5.05 o                         
  -3  11  10         40.89         38.30         5.91 o                         
  -2  11  10        112.31        106.58         5.65 o                         
  -1  11  10         25.66         23.47         3.06 o                         
   0  11  10        829.70        825.39        16.77 o                         
   1  11  10         28.63         26.03         3.20 o                         
   2  11  10        111.98        121.25         6.03 o                         
   3  11  10         40.26         32.23         4.34 o                         
   4  11  10          2.03          3.21         4.27 o                         
  -3  12  10         10.71          8.75         4.02 o                         
  -2  12  10         10.97          9.17         3.41 o                         
  -1  12  10         28.86         27.31         3.85 o                         
   0  12  10          2.17          3.38         2.59 o                         
   1  12  10         30.50         33.79         3.98 o                         
   2  12  10         11.30         10.72         3.37 o                         
   3  12  10         10.78         13.35         4.05 o                         
  -3  13  10          5.70         -0.34         4.47 o                         
  -2  13  10         42.34         48.97         5.30 o                         
  -1  13  10          7.03          6.03         3.42 o                         
   0  13  10        198.32        191.68         9.49 o                         
   1  13  10          6.11          3.86         3.43 o                         
   2  13  10         43.26         44.49         5.06 o                         
   3  13  10          5.79          4.59         4.26 o                         
  -3  14  10          1.00         -3.88         6.02 o                         
  -2  14  10          7.58          6.51         4.42 o                         
  -1  14  10         30.17         33.10         5.66 o                         
   0  14  10         59.17         70.22         7.39 o                         
   1  14  10         30.26         21.61         4.89 o                         
   2  14  10          7.41          8.60         4.40 o                         
   3  14  10          1.00         15.01         6.27 o                         
  -2  15  10          7.51          6.42         5.01 o                         
  -1  15  10         12.19         17.14         5.30 o                         
   0  15  10          0.48         -4.09         5.01 o                         
   1  15  10         12.50         16.07         6.42 o                         
   2  15  10          7.84         11.76         5.27 o                         
  -1  16  10         20.17         15.51         6.26 o                         
   0  16  10          0.03         -3.88         5.61 o                         
   1  16  10         19.93         21.91         7.55 o                         
   1   0  11        602.68        602.95         8.64 o                         
   2   0  11        909.94        908.37        14.19 o                         
   3   0  11         43.61         53.51         2.98 o                         
   4   0  11         26.25         30.97         3.45 o                         
   5   0  11         53.91         53.07         6.18 o                         
  -5   1  11          0.18          1.22         4.12 o                         
  -4   1  11         10.18          9.77         2.76 o                         
  -3   1  11         81.80         84.61         3.39 o                         
  -2   1  11        948.19        949.86        14.73 o                         
  -1   1  11       2135.31       2134.63        30.85 o                         
   0   1  11        350.11        315.64         5.00 o                         
   1   1  11       2149.24       2187.30        31.06 o                         
   2   1  11        947.67        958.86        13.42 o                         
   3   1  11         82.90         81.43         3.58 o                         
   4   1  11         10.26         12.91         3.44 o                         
   5   1  11          0.12         -0.67         4.52 o                         
  -5   2  11         15.73         28.50         4.79 o                         
  -4   2  11         38.28         41.92         3.57 o                         
  -3   2  11         75.29         70.53         3.37 o                         
  -2   2  11         67.71         79.14         2.79 o                         
  -1   2  11       2291.97       2354.01        33.77 o                         
   0   2  11       6768.29       6528.96        83.86 o                         
   1   2  11       2280.61       2386.29        33.89 o                         
   2   2  11         72.55         78.67         2.72 o                         
   3   2  11         75.55         75.24         3.46 o                         
   4   2  11         39.13         40.86         3.55 o                         
   5   2  11         16.40         20.47         5.05 o                         
  -5   3  11          6.30          2.76         3.70 o                         
  -4   3  11         21.69         23.66         3.31 o                         
  -3   3  11         66.99         73.73         3.60 o                         
  -2   3  11        164.50        174.22         4.25 o                         
  -1   3  11        154.08        184.46         3.85 o                         
   0   3  11         17.69          9.38         0.96 o                         
   1   3  11        154.57        185.19         4.09 o                         
   2   3  11        174.79        187.08         4.92 o                         
   3   3  11         67.95         69.68         3.64 o                         
   4   3  11         22.45         23.81         3.21 o                         
   5   3  11          6.56          0.68         3.65 o                         
  -5   4  11          7.38          1.63         3.68 o                         
  -4   4  11          3.78         -0.03         3.08 o                         
  -3   4  11         55.59         57.04         3.56 o                         
  -2   4  11        295.41        292.44         8.79 o                         
  -1   4  11        475.44        457.69         7.46 o                         
   0   4  11        577.39        612.30         9.33 o                         
   1   4  11        454.16        442.07         7.48 o                         
   2   4  11        298.01        304.54         6.82 o                         
   3   4  11         51.79         61.64         3.67 o                         
   4   4  11          3.21          2.28         2.74 o                         
   5   4  11          7.52          1.16         4.07 o                         
  -5   5  11          4.08          3.35         4.10 o                         
  -4   5  11         26.31         20.55         3.37 o                         
  -3   5  11        761.72        752.59        14.72 o                         
  -2   5  11        437.49        424.61         8.48 o                         
  -1   5  11        982.80        937.05        14.75 o                         
   0   5  11        419.66        434.42         7.07 o                         
   1   5  11        969.14        934.28        14.37 o                         
   2   5  11        428.44        435.12         8.95 o                         
   3   5  11        764.79        794.02        15.31 o                         
   4   5  11         27.28         22.87         3.65 o                         
   5   5  11          4.03          7.09         4.18 o                         
  -5   6  11          4.91          1.71         4.29 o                         
  -4   6  11         53.80         45.82         4.30 o                         
  -3   6  11        117.79        118.96         5.03 o                         
  -2   6  11        611.24        601.07        11.62 o                         
  -1   6  11        154.73        173.60         4.43 o                         
   0   6  11        401.16        387.82         6.99 o                         
   1   6  11        154.82        175.09         4.55 o                         
   2   6  11        617.15        626.65        12.72 o                         
   3   6  11        113.62        117.35         5.51 o                         
   4   6  11         55.32         54.57         4.69 o                         
   5   6  11          4.86          8.65         4.22 o                         
  -5   7  11          0.62         -2.41         5.02 o                         
  -4   7  11          3.32          4.57         3.55 o                         
  -3   7  11         18.20         17.43         2.79 o                         
  -2   7  11        224.26        237.44         7.24 o                         
  -1   7  11        488.61        488.03        10.09 o                         
   0   7  11         31.07         37.58         2.10 o                         
   1   7  11        492.07        513.90         9.67 o                         
   2   7  11        225.64        239.48         6.87 o                         
   3   7  11         18.74         22.56         3.16 o                         
   4   7  11          2.91          7.34         3.60 o                         
   5   7  11          0.63         -5.82         5.82 o                         
  -4   8  11          5.53          4.25         3.71 o                         
  -3   8  11          9.03         13.46         2.90 o                         
  -2   8  11         68.81         69.52         4.02 o                         
  -1   8  11        345.92        331.05         7.77 o                         
   0   8  11        138.37        158.93         4.52 o                         
   1   8  11        343.14        324.49         7.62 o                         
   2   8  11         72.91         75.49         3.92 o                         
   3   8  11         10.75          9.43         2.74 o                         
   4   8  11          5.02          0.80         3.34 o                         
  -4   9  11         19.42         20.74         4.68 o                         
  -3   9  11        106.58        111.35         5.89 o                         
  -2   9  11        126.77        148.23         5.84 o                         
  -1   9  11        114.51        114.97         4.53 o                         
   0   9  11        117.93        124.71         5.17 o                         
   1   9  11        108.97        101.99         4.47 o                         
   2   9  11        126.44        140.06         5.80 o                         
   3   9  11        105.74        103.70         5.55 o                         
   4   9  11         19.06         11.73         4.22 o                         
  -4  10  11          5.91         21.56         7.12 o                         
  -3  10  11         26.25         21.64         3.68 o                         
  -2  10  11         74.71         77.26         4.64 o                         
  -1  10  11          4.69          5.16         2.29 o                         
   0  10  11        105.12         90.77         4.52 o                         
   1  10  11          3.50          2.88         2.31 o                         
   2  10  11         75.56         73.37         4.77 o                         
   3  10  11         27.39         25.25         3.78 o                         
   4  10  11          5.55         11.71         4.31 o                         
  -4  11  11          0.44         -2.65         4.27 o                         
  -3  11  11         16.05         21.31         4.21 o                         
  -2  11  11        147.86        149.69         6.79 o                         
  -1  11  11         43.90         37.07         3.42 o                         
   0  11  11        107.18        107.99         5.27 o                         
   1  11  11         41.71         47.32         5.63 o                         
   2  11  11        148.51        152.27         6.56 o                         
   3  11  11         15.56         19.63         4.56 o                         
   4  11  11          0.34          3.46         4.74 o                         
  -3  12  11          2.25          2.97         3.79 o                         
  -2  12  11         11.85          8.25         3.44 o                         
  -1  12  11          5.61          2.54         3.01 o                         
   0  12  11        162.56        166.43         7.67 o                         
   1  12  11          5.37          6.70         3.14 o                         
   2  12  11         10.77          5.44         3.22 o                         
   3  12  11          2.13          2.99         3.88 o                         
  -3  13  11         51.75         57.50         6.60 o                         
  -2  13  11          1.14          3.48         3.61 o                         
  -1  13  11         63.79         70.32         6.38 o                         
   0  13  11          1.58          1.36         2.97 o                         
   1  13  11         62.11         67.01         5.54 o                         
   2  13  11          1.35         -1.16         3.66 o                         
   3  13  11         51.52         50.74         5.86 o                         
  -2  14  11          6.68          3.26         4.51 o                         
  -1  14  11         40.37         32.25         5.49 o                         
   0  14  11          0.00          1.25         4.34 o                         
   1  14  11         39.73         33.11         5.52 o                         
   2  14  11          6.62          3.03         4.65 o                         
  -2  15  11          5.09          2.29         5.00 o                         
  -1  15  11         16.28          9.14         5.25 o                         
   0  15  11         31.65         29.04         9.15 o                         
   1  15  11         16.15         17.07         8.65 o                         
   2  15  11          4.54         -0.03         5.39 o                         
  -1  16  11          2.13         -4.65         6.01 o                         
   0  16  11         13.44         18.09         7.21 o                         
   1  16  11          2.31         -5.11         8.31 o                         
   0   0  12        367.25        416.64         9.32 o                         
   1   0  12         11.33         11.07         0.88 o                         
   2   0  12        337.71        307.32         6.10 o                         
   3   0  12        139.04        162.71         5.65 o                         
   4   0  12         26.53         23.40         3.49 o                         
   5   0  12          2.26          7.89         4.60 o                         
  -5   1  12          6.83          5.88         3.92 o                         
  -4   1  12          2.73          4.59         2.56 o                         
  -3   1  12        410.69        433.56         9.92 o                         
  -2   1  12       1213.00       1227.34        19.61 o                         
  -1   1  12        123.81        158.08         3.59 o                         
   0   1  12        349.02        309.19         5.17 o                         
   1   1  12        112.96        149.99         3.61 o                         
   2   1  12       1176.73       1205.76        17.60 o                         
   3   1  12        412.25        425.53         8.98 o                         
   4   1  12          2.24          0.28         2.38 o                         
   5   1  12          7.05          0.77         3.94 o                         
  -5   2  12         11.63          9.08         4.21 o                         
  -4   2  12         41.63         51.13         3.91 o                         
  -3   2  12         79.69         79.09         5.12 o                         
  -2   2  12        334.40        347.69         6.87 o                         
  -1   2  12        694.05        733.37        11.48 o                         
   0   2  12         95.27         88.16         2.63 o                         
   1   2  12        703.59        748.85        11.58 o                         
   2   2  12        337.81        349.59         6.57 o                         
   3   2  12         84.33         84.36         3.96 o                         
   4   2  12         41.52         43.20         3.91 o                         
   5   2  12         10.95          8.24         4.78 o                         
  -5   3  12          5.40          1.68         3.88 o                         
  -4   3  12         54.34         51.52         4.21 o                         
  -3   3  12        132.46        140.75         5.10 o                         
  -2   3  12        544.29        522.18         9.96 o                         
  -1   3  12        178.04        161.63         3.54 o                         
   0   3  12         16.78         27.95         1.34 o                         
   1   3  12        169.62        161.54         3.85 o                         
   2   3  12        547.46        536.81         9.55 o                         
   3   3  12        133.21        136.21         5.12 o                         
   4   3  12         55.20         56.58         4.20 o                         
   5   3  12          5.32          5.37         3.93 o                         
  -5   4  12         11.36         12.02         4.14 o                         
  -4   4  12         15.29         14.68         3.08 o                         
  -3   4  12         53.86         58.67         3.43 o                         
  -2   4  12        271.15        261.11         6.95 o                         
  -1   4  12       1136.79       1142.57        16.27 o                         
   0   4  12          2.18          7.65         1.00 o                         
   1   4  12       1130.28       1160.95        17.70 o                         
   2   4  12        265.95        258.69         6.35 o                         
   3   4  12         52.15         56.84         4.39 o                         
   4   4  12         16.20         19.08         3.40 o                         
   5   4  12         11.03         17.86         4.72 o                         
  -5   5  12          2.44         -4.05         4.05 o                         
  -4   5  12         30.14         23.39         3.34 o                         
  -3   5  12        228.95        229.19         7.36 o                         
  -2   5  12        403.57        391.38         8.78 o                         
  -1   5  12        458.58        454.73         8.78 o                         
   0   5  12        904.63        928.72        13.76 o                         
   1   5  12        449.47        452.54         8.03 o                         
   2   5  12        414.30        431.75         8.76 o                         
   3   5  12        220.29        224.06         7.60 o                         
   4   5  12         29.93         38.85         4.35 o                         
   5   5  12          2.51         -2.56         3.93 o                         
  -5   6  12          4.18         -2.65         4.13 o                         
  -4   6  12          1.48         -0.21         2.89 o                         
  -3   6  12         78.14         84.32         4.38 o                         
  -2   6  12        641.55        608.27        11.84 o                         
  -1   6  12        171.12        175.70         4.75 o                         
   0   6  12         72.47         54.46         2.18 o                         
   1   6  12        162.54        172.33         6.08 o                         
   2   6  12        626.03        624.69        11.94 o                         
   3   6  12         82.72         85.06         4.55 o                         
   4   6  12          1.22          3.50         3.37 o                         
   5   6  12          3.97          3.76         4.23 o                         
  -5   7  12          2.84         -4.70        21.27 o                         
  -4   7  12         32.99         28.47         4.45 o                         
  -3   7  12         20.58         22.18         2.94 o                         
  -2   7  12         42.56         44.97         3.34 o                         
  -1   7  12         18.15         18.47         2.07 o                         
   0   7  12         21.86         22.46         1.79 o                         
   1   7  12         16.82         17.21         1.99 o                         
   2   7  12         45.82         48.30         3.23 o                         
   3   7  12         21.68         21.56         3.02 o                         
   4   7  12         33.73         38.83         4.67 o                         
  -4   8  12         36.63         30.35         4.82 o                         
  -3   8  12          2.52          0.65         2.58 o                         
  -2   8  12        155.83        145.49         6.03 o                         
  -1   8  12       1129.61       1072.16        20.13 o                         
   0   8  12        673.17        690.88        13.81 o                         
   1   8  12       1144.24       1106.68        19.41 o                         
   2   8  12        148.67        138.75         5.25 o                         
   3   8  12          2.42          0.20         2.40 o                         
   4   8  12         36.09         29.64         4.36 o                         
  -4   9  12         16.89         22.21         4.60 o                         
  -3   9  12         41.65         38.42         4.32 o                         
  -2   9  12         37.60         37.76         3.39 o                         
  -1   9  12        983.42        937.22        18.77 o                         
   0   9  12        476.03        510.30         9.91 o                         
   1   9  12        976.88        958.11        18.71 o                         
   2   9  12         34.97         29.71         3.24 o                         
   3   9  12         41.82         37.40         3.84 o                         
   4   9  12         17.10         17.87         4.42 o                         
  -4  10  12         21.78         23.34         4.95 o                         
  -3  10  12         21.65         19.91         3.89 o                         
  -2  10  12         12.16         15.63         3.03 o                         
  -1  10  12        102.52        112.15         5.17 o                         
   0  10  12        169.02        177.60         6.99 o                         
   1  10  12        105.68        116.04         5.52 o                         
   2  10  12         13.20         18.30         3.06 o                         
   3  10  12         22.18         21.51         3.66 o                         
   4  10  12         23.14         29.41         5.11 o                         
  -4  11  12          0.74          4.03         5.54 o                         
  -3  11  12         23.63         23.19         4.33 o                         
  -2  11  12         29.42         24.95         3.93 o                         
  -1  11  12        186.82        191.20         7.17 o                         
   0  11  12         11.63         14.36         2.97 o                         
   1  11  12        187.51        189.55         7.64 o                         
   2  11  12         27.84         25.96         3.62 o                         
   3  11  12         23.33         22.47         4.87 o                         
   4  11  12          0.80          8.84         6.90 o                         
  -3  12  12          1.36         -2.57         3.64 o                         
  -2  12  12          3.08          3.18         3.78 o                         
  -1  12  12         70.86         70.92         5.65 o                         
   0  12  12          0.03          4.11         3.03 o                         
   1  12  12         68.08         80.26         5.52 o                         
   2  12  12          2.61          6.04         3.53 o                         
   3  12  12          1.58         -2.08         3.67 o                         
  -3  13  12         31.16         41.28         5.88 o                         
  -2  13  12         32.50         31.25         4.86 o                         
  -1  13  12         29.41         19.13         4.90 o                         
   0  13  12          0.50          1.36         3.41 o                         
   1  13  12         30.25         31.24         4.76 o                         
   2  13  12         33.02         28.60         4.92 o                         
   3  13  12         30.68         39.49         5.80 o                         
  -2  14  12         16.08         11.76         4.62 o                         
  -1  14  12         26.03         20.19         5.38 o                         
   0  14  12         34.18         28.14         5.61 o                         
   1  14  12         25.40         17.84         5.19 o                         
   2  14  12         16.22         15.39         5.08 o                         
  -2  15  12         26.98         24.78         6.97 o                         
  -1  15  12         21.78         20.24         7.45 o                         
   0  15  12          0.56         -5.41         5.41 o                         
   1  15  12         22.26         30.64         7.08 o                         
   2  15  12         26.68         18.46         5.73 o                         
  -1  16  12          8.78          9.48         9.17 o                         
   0  16  12          8.11          6.82         8.49 o                         
   1   0  13       4543.98       4514.38        58.64 o                         
   2   0  13        474.65        449.43         8.58 o                         
   3   0  13         34.26         36.82         3.36 o                         
   4   0  13         11.67          7.43         3.14 o                         
   5   0  13         42.24         38.06         5.86 o                         
  -5   1  13         12.23          7.77         4.14 o                         
  -4   1  13         22.73         26.14         3.46 o                         
  -3   1  13         15.27         11.37         2.11 o                         
  -2   1  13        115.49        124.08         4.39 o                         
  -1   1  13        645.54        642.19        10.57 o                         
   0   1  13          7.31         11.13         1.55 o                         
   1   1  13        637.93        658.19        10.40 o                         
   2   1  13        115.53        120.93         4.04 o                         
   3   1  13         15.23         12.80         2.26 o                         
   4   1  13         22.63         24.27         3.18 o                         
   5   1  13         11.85          6.97         4.35 o                         
  -5   2  13         12.31          6.59         4.32 o                         
  -4   2  13         41.83         45.42         3.83 o                         
  -3   2  13         11.99          6.24         2.22 o                         
  -2   2  13        165.68        175.19         4.63 o                         
  -1   2  13       1042.01       1059.72        16.09 o                         
   0   2  13       2323.67       2115.11        29.31 o                         
   1   2  13       1038.46       1078.06        15.77 o                         
   2   2  13        154.37        163.97         4.51 o                         
   3   2  13         11.72          9.99         2.34 o                         
   4   2  13         43.86         51.98         5.32 o                         
   5   2  13         12.60          7.95         4.42 o                         
  -5   3  13         24.63         29.38         5.25 o                         
  -4   3  13          8.58          4.93         2.92 o                         
  -3   3  13         16.39          8.73         2.42 o                         
  -2   3  13        189.15        188.13         5.25 o                         
  -1   3  13         34.76         43.58         1.85 o                         
   0   3  13        994.23       1079.93        15.11 o                         
   1   3  13         32.78         45.99         1.99 o                         
   2   3  13        187.21        195.81         5.19 o                         
   3   3  13         17.36         15.23         2.44 o                         
   4   3  13          8.98          8.22         2.89 o                         
   5   3  13         24.10         16.97         5.01 o                         
  -5   4  13          7.24         13.90         4.37 o                         
  -4   4  13        112.06        114.92         5.77 o                         
  -3   4  13        153.92        168.08         5.82 o                         
  -2   4  13         20.07         19.91         2.08 o                         
  -1   4  13        820.18        792.41        12.19 o                         
   0   4  13        246.49        297.63         5.48 o                         
   1   4  13        825.75        809.49        12.86 o                         
   2   4  13         19.17         22.43         2.12 o                         
   3   4  13        151.61        171.62         6.16 o                         
   4   4  13        110.11        106.01         5.66 o                         
   5   4  13          7.56         10.95         4.32 o                         
  -5   5  13          0.38         -3.85         3.85 o                         
  -4   5  13         59.92         57.19         4.47 o                         
  -3   5  13        371.22        383.59        10.19 o                         
  -2   5  13        298.32        301.25         7.55 o                         
  -1   5  13        280.73        258.09         6.25 o                         
   0   5  13        890.33        877.22        13.16 o                         
   1   5  13        268.38        257.19         5.80 o                         
   2   5  13        290.65        308.80         7.39 o                         
   3   5  13        382.20        413.52        10.72 o                         
   4   5  13         60.62         58.14         5.10 o                         
   5   5  13          0.38         -0.68         3.99 o                         
  -5   6  13          1.01         -4.86         4.86 o                         
  -4   6  13         31.00         25.66         4.02 o                         
  -3   6  13         29.79         24.73         3.11 o                         
  -2   6  13         67.23         67.71         3.52 o                         
  -1   6  13        221.05        220.96         6.59 o                         
   0   6  13        572.47        550.81         8.92 o                         
   1   6  13        222.84        223.60         6.45 o                         
   2   6  13         66.25         64.71         3.48 o                         
   3   6  13         27.14         15.77         3.02 o                         
   4   6  13         31.38         32.40         4.81 o                         
   5   6  13          1.07         -3.48         4.70 o                         
  -4   7  13         41.55         36.34         4.67 o                         
  -3   7  13         49.70         55.34         4.83 o                         
  -2   7  13        817.72        793.47        15.83 o                         
  -1   7  13        373.82        378.90         8.31 o                         
   0   7  13          0.21         -0.80         1.29 o                         
   1   7  13        375.17        388.02         9.11 o                         
   2   7  13        811.61        809.70        14.93 o                         
   3   7  13         49.98         53.31         3.98 o                         
   4   7  13         40.70         55.92         6.26 o                         
  -4   8  13         27.39         16.82         4.30 o                         
  -3   8  13         14.29          8.41         3.04 o                         
  -2   8  13         49.95         56.64         4.39 o                         
  -1   8  13         47.12         49.17         3.15 o                         
   0   8  13         81.99         85.27         3.67 o                         
   1   8  13         47.30         42.47         2.91 o                         
   2   8  13         48.71         56.81         3.51 o                         
   3   8  13         14.37          9.86         2.77 o                         
   4   8  13         26.74         21.59         4.64 o                         
  -4   9  13         14.42          9.61         4.27 o                         
  -3   9  13        102.86        100.79         7.10 o                         
  -2   9  13         78.30         77.22         4.64 o                         
  -1   9  13          1.60          2.18         2.02 o                         
   0   9  13         14.28         23.69         2.77 o                         
   1   9  13          0.90          3.83         2.32 o                         
   2   9  13         75.26         70.95         4.04 o                         
   3   9  13         98.09         94.57         5.42 o                         
   4   9  13         14.16         18.09         4.66 o                         
  -4  10  13         16.91         17.68         4.71 o                         
  -3  10  13          9.74          9.15         3.68 o                         
  -2  10  13         18.68         19.63         3.43 o                         
  -1  10  13        188.20        177.76         6.44 o                         
   0  10  13         17.51         25.39         3.29 o                         
   1  10  13        191.69        180.69         6.96 o                         
   2  10  13         17.65         17.91         3.09 o                         
   3  10  13         10.00         12.98         3.64 o                         
   4  10  13         17.57         13.36         4.72 o                         
  -3  11  13         16.39         10.67         4.07 o                         
  -2  11  13        168.61        146.59         7.24 o                         
  -1  11  13         27.43         29.32         3.48 o                         
   0  11  13          0.09          4.40         2.62 o                         
   1  11  13         26.90         24.49         3.31 o                         
   2  11  13        167.74        168.25         7.38 o                         
   3  11  13         16.40         18.27         4.11 o                         
  -3  12  13          8.58          7.05         4.16 o                         
  -2  12  13          3.26          2.89         3.36 o                         
  -1  12  13         57.26         67.94         5.67 o                         
   0  12  13          4.53          1.53         3.28 o                         
   1  12  13         57.90         52.33         4.97 o                         
   2  12  13          3.20         -0.69         3.41 o                         
   3  12  13          8.04          6.14         4.24 o                         
  -3  13  13         16.19         12.19         4.98 o                         
  -2  13  13         13.67         18.22         4.32 o                         
  -1  13  13         61.65         55.53         6.67 o                         
   0  13  13         20.30         20.60         4.91 o                         
   1  13  13         60.31         56.38         7.69 o                         
   2  13  13         13.68         17.19         4.45 o                         
   3  13  13         16.02         17.06         5.06 o                         
  -2  14  13         27.20         25.06         6.09 o                         
  -1  14  13         30.66         40.40         9.58 o                         
   0  14  13         18.29          8.76         5.44 o                         
   1  14  13         30.10         28.79         5.75 o                         
   2  14  13         28.10         24.93         5.57 o                         
  -2  15  13          3.72          5.61        10.20 o                         
  -1  15  13         10.29          3.91         5.22 o                         
   0  15  13          0.01         -2.34         6.07 o                         
   1  15  13         10.45         13.34         6.82 o                         
   2  15  13          3.61         -0.55         9.13 o                         
   0  16  13         35.46         27.62        21.55 o                         
   0   0  14        119.33        107.25         4.02 o                         
   1   0  14          2.71          3.19         0.80 o                         
   2   0  14        557.54        587.21        11.13 o                         
   3   0  14          9.44          8.79         2.18 o                         
   4   0  14          3.19          1.98         3.04 o                         
   5   0  14         18.15         28.19         5.59 o                         
  -5   1  14          8.05          6.56         4.17 o                         
  -4   1  14         17.02         13.57         3.40 o                         
  -3   1  14        121.24        125.63         5.99 o                         
  -2   1  14        222.57        225.55         5.99 o                         
  -1   1  14        273.89        266.72         5.31 o                         
   0   1  14         49.27         50.53         2.01 o                         
   1   1  14        262.86        263.39         5.33 o                         
   2   1  14        221.71        233.10         6.26 o                         
   3   1  14        126.67        124.17         4.84 o                         
   4   1  14         17.33         16.37         3.18 o                         
   5   1  14          8.43          0.97         4.27 o                         
  -5   2  14          4.19          6.84         4.01 o                         
  -4   2  14         73.28         86.46         4.98 o                         
  -3   2  14        190.62        182.41         7.13 o                         
  -2   2  14        147.70        139.48         4.21 o                         
  -1   2  14        391.99        384.00         6.76 o                         
   0   2  14        143.11        174.99         4.88 o                         
   1   2  14        390.98        387.11         6.67 o                         
   2   2  14        150.84        146.85         4.39 o                         
   3   2  14        189.81        201.11         6.65 o                         
   4   2  14         73.88         84.20         4.61 o                         
   5   2  14          4.02          4.50         4.38 o                         
  -5   3  14          3.21          6.59         4.22 o                         
  -4   3  14        238.99        227.24         9.04 o                         
  -3   3  14        111.69        123.12         5.55 o                         
  -2   3  14        280.51        286.81         9.03 o                         
  -1   3  14        501.55        457.43         7.45 o                         
   0   3  14        174.08        254.41         5.95 o                         
   1   3  14        487.81        459.19         7.82 o                         
   2   3  14        284.15        287.47         6.78 o                         
   3   3  14        114.52        117.68         5.10 o                         
   4   3  14        236.91        237.86         8.11 o                         
   5   3  14          3.39          2.73         4.33 o                         
  -5   4  14          0.14         -3.75         3.87 o                         
  -4   4  14         13.75         14.55         3.63 o                         
  -3   4  14         94.19         95.85         5.00 o                         
  -2   4  14        129.44        131.49         4.64 o                         
  -1   4  14        613.09        605.30        10.38 o                         
   0   4  14         63.23         80.53         2.46 o                         
   1   4  14        626.06        611.88        10.68 o                         
   2   4  14        130.59        131.43         5.14 o                         
   3   4  14         93.37        100.74         5.25 o                         
   4   4  14         12.95         14.16         3.25 o                         
   5   4  14          0.16         -1.74         3.87 o                         
  -5   5  14          6.62         12.52         4.83 o                         
  -4   5  14          8.07         11.80         3.28 o                         
  -3   5  14        181.75        199.21         7.66 o                         
  -2   5  14         77.75         69.67         3.64 o                         
  -1   5  14        284.29        277.57         6.41 o                         
   0   5  14        456.20        476.78         8.38 o                         
   1   5  14        285.80        277.05         6.29 o                         
   2   5  14         80.38         81.09         3.72 o                         
   3   5  14        186.34        192.23         8.32 o                         
   4   5  14          8.40          8.02         3.42 o                         
   5   5  14          6.97          2.22         4.31 o                         
  -5   6  14          0.72         -4.70        16.02 o                         
  -4   6  14         16.52         15.40         3.56 o                         
  -3   6  14          2.04         -0.53         2.37 o                         
  -2   6  14        166.50        175.28         5.68 o                         
  -1   6  14        191.17        199.68         5.62 o                         
   0   6  14       1011.18        989.64        18.61 o                         
   1   6  14        197.33        209.23         5.71 o                         
   2   6  14        164.41        177.02         6.68 o                         
   3   6  14          2.06          4.70         2.52 o                         
   4   6  14         16.21         14.95         3.92 o                         
  -4   7  14          3.98          4.66         3.54 o                         
  -3   7  14         44.49         46.73         3.87 o                         
  -2   7  14        305.19        317.57         8.73 o                         
  -1   7  14         57.80         64.59         3.57 o                         
   0   7  14          6.85          4.18         1.73 o                         
   1   7  14         56.04         55.89         3.03 o                         
   2   7  14        300.67        294.43         8.05 o                         
   3   7  14         44.53         44.55         3.86 o                         
   4   7  14          3.60          5.98         4.08 o                         
  -4   8  14         45.60         47.42         5.53 o                         
  -3   8  14         65.83         66.91         4.60 o                         
  -2   8  14         57.99         60.08         4.09 o                         
  -1   8  14         81.54         87.94         4.17 o                         
   0   8  14        214.16        214.84         7.80 o                         
   1   8  14         75.65         90.57         4.42 o                         
   2   8  14         61.86         62.54         3.75 o                         
   3   8  14         67.69         71.51         4.64 o                         
   4   8  14         45.88         59.58         8.16 o                         
  -4   9  14          7.89         12.51         4.74 o                         
  -3   9  14          8.14          7.29         3.50 o                         
  -2   9  14          8.40          8.59         2.47 o                         
  -1   9  14        308.09        312.91         8.56 o                         
   0   9  14        141.32        138.31         5.82 o                         
   1   9  14        305.83        311.98         9.08 o                         
   2   9  14          8.58          5.77         2.41 o                         
   3   9  14          8.15         11.41         3.26 o                         
   4   9  14          7.32          4.52         4.22 o                         
  -4  10  14         23.34         28.96         5.44 o                         
  -3  10  14          1.94          3.04         3.38 o                         
  -2  10  14         22.41         20.51         3.18 o                         
  -1  10  14         81.47         87.13         5.35 o                         
   0  10  14       1028.07       1027.30        25.98 o                         
   1  10  14         74.89         86.16         4.86 o                         
   2  10  14         22.04         19.47         3.21 o                         
   3  10  14          2.01         -3.28         3.28 o                         
   4  10  14         23.68         25.38         5.43 o                         
  -3  11  14         16.14         13.16         4.17 o                         
  -2  11  14         47.72         44.58         4.42 o                         
  -1  11  14         24.09         30.86         3.69 o                         
   0  11  14        232.68        240.38         8.98 o                         
   1  11  14         24.52         22.62         3.56 o                         
   2  11  14         46.40         50.22         4.69 o                         
   3  11  14         16.10          9.18         3.93 o                         
  -3  12  14          7.99         -0.13         3.99 o                         
  -2  12  14         26.07         25.71         4.41 o                         
  -1  12  14         11.10          9.01         3.54 o                         
   0  12  14        172.92        192.78         9.40 o                         
   1  12  14         12.12         22.59         4.11 o                         
   2  12  14         26.28         26.37         4.38 o                         
   3  12  14          8.52          3.48         4.12 o                         
  -3  13  14         18.34         14.55         5.60 o                         
  -2  13  14         32.99         23.71         4.96 o                         
  -1  13  14         60.61         57.90         6.58 o                         
   0  13  14         27.43         21.03         4.83 o                         
   1  13  14         61.04         61.50         6.62 o                         
   2  13  14         33.11         32.30         5.13 o                         
   3  13  14         18.16          9.63         5.27 o                         
  -2  14  14         11.45          5.17         5.68 o                         
  -1  14  14         13.92         20.48         5.84 o                         
   0  14  14          0.02          4.47         5.00 o                         
   1  14  14         14.56         11.55         4.98 o                         
   2  14  14         12.04          6.52         5.08 o                         
  -1  15  14         11.71          7.35         5.70 o                         
   0  15  14          0.08          4.77         6.27 o                         
   1  15  14         11.22         10.65         5.77 o                         
   1   0  15        358.97        346.30         6.42 o                         
   2   0  15        295.22        280.75         7.28 o                         
   3   0  15          2.21          2.70         1.98 o                         
   4   0  15         20.01         18.08         3.50 o                         
   5   0  15         12.62          5.96         4.67 o                         
  -5   1  15          5.65          5.45         4.58 o                         
  -4   1  15         31.27         23.76         3.84 o                         
  -3   1  15        152.69        154.11         6.10 o                         
  -2   1  15         93.82         89.29         3.68 o                         
  -1   1  15        186.46        179.39         4.42 o                         
   0   1  15       1085.87       1041.25        15.23 o                         
   1   1  15        192.22        189.46         4.38 o                         
   2   1  15         90.74         91.01         3.88 o                         
   3   1  15        152.35        140.13         5.30 o                         
   4   1  15         30.97         27.83         3.83 o                         
   5   1  15          6.06         11.42         4.68 o                         
  -5   2  15          5.32          8.65         4.32 o                         
  -4   2  15        106.38        121.88         6.37 o                         
  -3   2  15          5.48          1.97         2.50 o                         
  -2   2  15        401.21        412.85         8.42 o                         
  -1   2  15         15.96         10.88         1.36 o                         
   0   2  15       2109.17       2065.55        28.11 o                         
   1   2  15         16.74         13.82         1.40 o                         
   2   2  15        396.73        409.70         9.17 o                         
   3   2  15          5.49          4.45         2.26 o                         
   4   2  15        103.37        111.32         5.66 o                         
   5   2  15          5.24          9.78         4.70 o                         
  -5   3  15         25.17         25.09         4.82 o                         
  -4   3  15         79.41         67.20         5.47 o                         
  -3   3  15         32.32         32.51         3.45 o                         
  -2   3  15        283.91        301.18         7.17 o                         
  -1   3  15        149.70        151.20         3.97 o                         
   0   3  15        346.43        321.39         5.33 o                         
   1   3  15        146.66        159.48         4.22 o                         
   2   3  15        285.15        294.45         7.10 o                         
   3   3  15         29.89         29.13         4.04 o                         
   4   3  15         79.52         77.53         4.82 o                         
   5   3  15         25.58         23.50         5.23 o                         
  -5   4  15          8.70          6.55         4.39 o                         
  -4   4  15          0.59         -1.38         3.26 o                         
  -3   4  15        143.72        131.86         5.88 o                         
  -2   4  15        134.28        136.96         5.49 o                         
  -1   4  15        310.41        300.37         6.18 o                         
   0   4  15        112.50        108.06         3.39 o                         
   1   4  15        295.65        293.26         6.52 o                         
   2   4  15        128.41        132.48         4.54 o                         
   3   4  15        140.35        126.13         5.78 o                         
   4   4  15          0.68          0.27         3.05 o                         
   5   4  15          9.31          5.71         4.33 o                         
  -5   5  15          5.08          5.48         6.54 o                         
  -4   5  15         24.40         17.10         4.04 o                         
  -3   5  15        170.57        180.39         7.75 o                         
  -2   5  15         91.27         89.44         4.16 o                         
  -1   5  15        650.74        650.16        11.91 o                         
   0   5  15          3.58          2.77         1.26 o                         
   1   5  15        652.67        654.02        11.88 o                         
   2   5  15         88.94         92.73         5.08 o                         
   3   5  15        166.19        177.65         7.24 o                         
   4   5  15         24.65         35.21         4.50 o                         
   5   5  15          5.19          1.19         5.63 o                         
  -4   6  15         29.97         24.11         4.10 o                         
  -3   6  15        123.47        121.53         6.15 o                         
  -2   6  15        144.15        152.01         6.29 o                         
  -1   6  15        229.91        226.62         6.36 o                         
   0   6  15        180.87        173.00         5.29 o                         
   1   6  15        229.64        218.74         6.25 o                         
   2   6  15        150.85        153.71         6.01 o                         
   3   6  15        120.64        118.56         5.97 o                         
   4   6  15         30.02         31.86         4.72 o                         
  -4   7  15         72.88         59.46         5.58 o                         
  -3   7  15        178.35        177.73         7.79 o                         
  -2   7  15         52.15         50.95         3.59 o                         
  -1   7  15        195.26        181.87         6.05 o                         
   0   7  15          1.41          4.04         1.85 o                         
   1   7  15        192.46        201.82         6.25 o                         
   2   7  15         49.73         55.59         3.45 o                         
   3   7  15        179.13        186.94         7.65 o                         
   4   7  15         73.63         59.48         5.79 o                         
  -4   8  15         49.04         44.66         5.47 o                         
  -3   8  15        191.76        195.62         8.02 o                         
  -2   8  15          8.11          9.79         2.60 o                         
  -1   8  15         78.56         72.45         3.93 o                         
   0   8  15          0.98          0.91         1.93 o                         
   1   8  15         83.50         82.45         4.17 o                         
   2   8  15          8.68          9.16         2.40 o                         
   3   8  15        191.47        192.56         7.67 o                         
   4   8  15         48.51         28.95         5.03 o                         
  -4   9  15          5.56          6.42         4.42 o                         
  -3   9  15         56.78         68.78         5.18 o                         
  -2   9  15          1.38         -1.69         2.22 o                         
  -1   9  15        150.10        149.37         6.22 o                         
   0   9  15         79.84         94.96         5.79 o                         
   1   9  15        150.33        149.56         6.48 o                         
   2   9  15          1.56         -0.90         2.25 o                         
   3   9  15         56.21         65.12         4.84 o                         
   4   9  15          5.96          6.73         4.62 o                         
  -4  10  15          0.71          2.46         6.06 o                         
  -3  10  15         24.69         17.90         4.07 o                         
  -2  10  15         20.99         24.57         3.44 o                         
  -1  10  15         79.24         72.53         4.88 o                         
   0  10  15        222.20        258.33         9.92 o                         
   1  10  15         80.39         80.38         4.99 o                         
   2  10  15         21.66         20.59         3.38 o                         
   3  10  15         25.10         23.02         4.64 o                         
   4  10  15          0.55          0.16         5.72 o                         
  -3  11  15          6.70          6.35         3.90 o                         
  -2  11  15         85.58         80.12         5.98 o                         
  -1  11  15         40.37         33.95         4.05 o                         
   0  11  15         11.67         13.63         3.35 o                         
   1  11  15         40.20         46.10         4.33 o                         
   2  11  15         83.01         78.93         5.51 o                         
   3  11  15          7.01          0.48         3.82 o                         
  -3  12  15         22.85         24.84         5.24 o                         
  -2  12  15         44.73         38.61         5.51 o                         
  -1  12  15        154.02        140.35         7.91 o                         
   0  12  15         73.51         77.59         8.38 o                         
   1  12  15        157.48        139.22         7.95 o                         
   2  12  15         44.92         36.54         4.98 o                         
   3  12  15         24.07         26.85         5.24 o                         
  -3  13  15          2.74         -8.29        16.57 o                         
  -2  13  15          2.61          1.21         4.27 o                         
  -1  13  15         65.87         50.44         6.36 o                         
   0  13  15          3.43         -0.10         4.04 o                         
   1  13  15         66.40         79.80         6.51 o                         
   2  13  15          2.48          3.25         3.96 o                         
   3  13  15          2.96         14.64        18.51 o                         
  -2  14  15          2.51          2.31         5.65 o                         
  -1  14  15          5.90         -4.90         4.90 o                         
   0  14  15         13.56         12.71         5.27 o                         
   1  14  15          6.97         13.90         4.81 o                         
   2  14  15          2.32          2.56         5.06 o                         
  -1  15  15         20.46          9.82         5.84 o                         
   0  15  15         48.64         25.54         8.04 o                         
   1  15  15         20.75         15.30         6.11 o                         
   0   0  16        217.18        211.99         6.27 o                         
   1   0  16        278.11        258.01         5.79 o                         
   2   0  16         26.82         29.53         2.50 o                         
   3   0  16        507.76        482.14        10.60 o                         
   4   0  16        119.18        124.00         6.47 o                         
   5   0  16          1.84          0.28         4.83 o                         
  -5   1  16         11.18          8.61         4.52 o                         
  -4   1  16          9.24         13.81         3.38 o                         
  -3   1  16         32.04         31.64         3.16 o                         
  -2   1  16        381.82        379.43         8.34 o                         
  -1   1  16        121.40        114.26         3.47 o                         
   0   1  16          9.23         19.78         1.58 o                         
   1   1  16        115.87        117.73         3.65 o                         
   2   1  16        382.62        374.15         8.42 o                         
   3   1  16         33.36         40.29         3.13 o                         
   4   1  16          9.40         13.86         3.29 o                         
   5   1  16         11.48         16.11         4.92 o                         
  -5   2  16         25.30         19.08         4.88 o                         
  -4   2  16         17.61         20.32         3.44 o                         
  -3   2  16         26.08         15.34         3.08 o                         
  -2   2  16        314.33        309.47         7.69 o                         
  -1   2  16         37.97         46.42         2.24 o                         
   0   2  16         96.56         97.73         2.89 o                         
   1   2  16         37.12         45.04         2.15 o                         
   2   2  16        304.22        314.80         7.72 o                         
   3   2  16         25.13         18.89         2.76 o                         
   4   2  16         19.11         24.05         3.39 o                         
   5   2  16         24.93         22.78         5.27 o                         
  -5   3  16          3.72          7.07         4.40 o                         
  -4   3  16         38.65         46.09         4.93 o                         
  -3   3  16         50.81         46.04         3.82 o                         
  -2   3  16        169.70        171.64         5.81 o                         
  -1   3  16        307.59        309.10         6.25 o                         
   0   3  16        936.44        931.05        14.77 o                         
   1   3  16        308.96        321.87         6.48 o                         
   2   3  16        171.91        166.82         5.84 o                         
   3   3  16         53.53         46.65         3.74 o                         
   4   3  16         39.81         39.35         4.03 o                         
   5   3  16          3.77          3.47         4.38 o                         
  -5   4  16          5.62          1.92         5.45 o                         
  -4   4  16          1.22          7.44         3.64 o                         
  -3   4  16        132.61        129.39         5.95 o                         
  -2   4  16         27.14         23.94         2.65 o                         
  -1   4  16        257.73        233.12         5.77 o                         
   0   4  16          0.76          1.75         1.30 o                         
   1   4  16        268.82        246.23         5.78 o                         
   2   4  16         26.62         23.40         2.47 o                         
   3   4  16        135.18        146.27         6.11 o                         
   4   4  16          1.37         -0.98         3.00 o                         
   5   4  16          5.53          4.04         6.88 o                         
  -4   5  16         21.61         14.32         4.03 o                         
  -3   5  16         40.70         32.45         3.53 o                         
  -2   5  16         50.86         53.87         3.42 o                         
  -1   5  16         59.53         56.84         2.95 o                         
   0   5  16         40.95         42.99         2.46 o                         
   1   5  16         50.54         50.13         2.82 o                         
   2   5  16         51.16         54.35         3.23 o                         
   3   5  16         38.90         36.69         3.72 o                         
   4   5  16         21.98         27.27         4.35 o                         
  -4   6  16          2.40          1.73         3.54 o                         
  -3   6  16        112.18        137.53         6.87 o                         
  -2   6  16          1.87          4.28         2.16 o                         
  -1   6  16         42.53         42.19         2.85 o                         
   0   6  16         47.51         48.32         2.83 o                         
   1   6  16         40.23         44.07         2.72 o                         
   2   6  16          2.76          0.64         2.04 o                         
   3   6  16        113.51        113.40         7.53 o                         
   4   6  16          2.45          5.16         3.94 o                         
  -4   7  16         14.39         12.52         4.25 o                         
  -3   7  16         84.41         85.67         5.55 o                         
  -2   7  16         50.81         46.39         3.63 o                         
  -1   7  16        114.00        114.66         4.98 o                         
   0   7  16        930.76        905.31        17.08 o                         
   1   7  16        113.50        113.44         4.95 o                         
   2   7  16         53.51         44.69         3.76 o                         
   3   7  16         83.60         84.82         5.38 o                         
   4   7  16         15.17          8.38         4.13 o                         
  -4   8  16          7.89          3.05         4.29 o                         
  -3   8  16         24.68         21.68         4.30 o                         
  -2   8  16         59.90         49.49         4.10 o                         
  -1   8  16        246.60        261.75         8.56 o                         
   0   8  16         99.08        105.60         4.53 o                         
   1   8  16        244.80        259.89         8.21 o                         
   2   8  16         61.99         65.95         3.85 o                         
   3   8  16         24.99         32.85         4.10 o                         
   4   8  16          7.73         11.53         4.50 o                         
  -4   9  16         16.22         15.75         5.11 o                         
  -3   9  16          7.03          4.29         3.37 o                         
  -2   9  16        113.37        107.32         5.43 o                         
  -1   9  16        188.70        204.09         7.49 o                         
   0   9  16        118.79        114.72         5.65 o                         
   1   9  16        188.90        191.45         7.77 o                         
   2   9  16        112.87        104.73         4.96 o                         
   3   9  16          7.09          8.50         3.42 o                         
   4   9  16         16.08         23.69         5.20 o                         
  -3  10  16          8.95          8.63         4.04 o                         
  -2  10  16          9.62         14.37         3.13 o                         
  -1  10  16         40.94         48.90         4.29 o                         
   0  10  16          2.45          0.82         3.15 o                         
   1  10  16         43.33         51.99         4.34 o                         
   2  10  16          9.60         12.16         3.19 o                         
   3  10  16          8.82         10.16         3.83 o                         
  -3  11  16          3.31          3.62         4.08 o                         
  -2  11  16         40.51         48.56         4.83 o                         
  -1  11  16         85.76         83.47         5.58 o                         
   0  11  16         65.40         63.21         4.92 o                         
   1  11  16         86.46         76.29         5.24 o                         
   2  11  16         38.57         47.83         5.09 o                         
   3  11  16          3.57          5.78         4.90 o                         
  -3  12  16          2.20          4.23         4.39 o                         
  -2  12  16         31.80         42.65         5.78 o                         
  -1  12  16         60.19         52.51         5.54 o                         
   0  12  16         21.57         16.25         4.18 o                         
   1  12  16         60.49         60.53         6.84 o                         
   2  12  16         32.14         37.78         5.18 o                         
   3  12  16          1.90         -4.66         4.66 o                         
  -2  13  16          5.91         13.31         5.05 o                         
  -1  13  16          0.11         -0.13         4.39 o                         
   0  13  16         31.68         27.54         5.59 o                         
   1  13  16          0.09          0.39         4.05 o                         
   2  13  16          6.25          5.76         4.33 o                         
  -2  14  16         10.64          3.40         6.07 o                         
  -1  14  16         18.12         12.07         6.24 o                         
   0  14  16          3.27         -3.85         4.66 o                         
   1  14  16         19.06         16.54         5.47 o                         
   2  14  16         10.65          9.95         5.42 o                         
  -1  15  16          5.89          6.11        10.95 o                         
   0  15  16         16.01         15.40         6.78 o                         
   1  15  16          6.12          2.30         5.77 o                         
   1   0  17          3.87          9.31         1.55 o                         
   2   0  17        100.44        105.79         4.45 o                         
   3   0  17         25.78         30.51         3.17 o                         
   4   0  17         48.33         48.18         4.82 o                         
   5   0  17          6.63         15.55         5.57 o                         
  -5   1  17         60.44         54.38         5.89 o                         
  -4   1  17          0.42          0.66         3.13 o                         
  -3   1  17         77.27         76.34         4.59 o                         
  -2   1  17          3.37          5.88         1.91 o                         
  -1   1  17        646.90        617.43        10.97 o                         
   0   1  17        727.28        718.93        11.16 o                         
   1   1  17        645.14        620.22        11.04 o                         
   2   1  17          2.62          4.95         1.79 o                         
   3   1  17         76.93         72.77         4.14 o                         
   4   1  17          0.38         -0.02         3.12 o                         
   5   1  17         59.95         51.26         6.21 o                         
  -5   2  17          1.81          2.58         4.62 o                         
  -4   2  17         37.64         32.82         4.37 o                         
  -3   2  17        120.04        113.98         5.77 o                         
  -2   2  17         16.88         22.59         2.51 o                         
  -1   2  17         70.04         64.56         2.92 o                         
   0   2  17         39.67         38.55         2.14 o                         
   1   2  17         67.56         65.33         2.83 o                         
   2   2  17         16.59         17.83         2.69 o                         
   3   2  17        119.42        108.69         5.09 o                         
   4   2  17         38.19         42.50         5.86 o                         
   5   2  17          1.59          6.63         5.60 o                         
  -5   3  17         10.82          3.19         5.40 o                         
  -4   3  17         18.95         21.37         4.21 o                         
  -3   3  17         54.32         53.78         4.14 o                         
  -2   3  17        367.91        372.05         8.78 o                         
  -1   3  17        734.49        676.65        11.56 o                         
   0   3  17        719.46        703.61        12.13 o                         
   1   3  17        733.03        682.82        11.92 o                         
   2   3  17        370.01        370.78         9.57 o                         
   3   3  17         55.08         56.70         4.04 o                         
   4   3  17         19.57         14.49         3.60 o                         
   5   3  17         10.41         23.54         7.08 o                         
  -4   4  17          8.84          2.98         3.71 o                         
  -3   4  17         44.67         45.33         4.58 o                         
  -2   4  17         43.28         34.74         3.03 o                         
  -1   4  17        244.97        265.94         6.37 o                         
   0   4  17         41.87         48.47         2.88 o                         
   1   4  17        251.60        268.02         6.33 o                         
   2   4  17         45.11         44.34         3.34 o                         
   3   4  17         45.18         47.88         3.84 o                         
   4   4  17          8.82          6.20         3.52 o                         
  -4   5  17         24.50         20.66         4.29 o                         
  -3   5  17         89.29         90.56         5.46 o                         
  -2   5  17        165.29        175.09         6.49 o                         
  -1   5  17        203.49        197.83         5.74 o                         
   0   5  17         84.72         91.57         3.56 o                         
   1   5  17        201.82        201.55         5.74 o                         
   2   5  17        163.13        163.56         5.83 o                         
   3   5  17         90.97         92.63         5.44 o                         
   4   5  17         24.88         21.05         4.16 o                         
  -4   6  17          6.15          5.27         3.73 o                         
  -3   6  17        210.69        183.97         8.15 o                         
  -2   6  17        843.94        805.52        18.36 o                         
  -1   6  17          8.76          6.29         2.00 o                         
   0   6  17         10.52         11.50         2.11 o                         
   1   6  17          8.46          8.38         2.16 o                         
   2   6  17        838.34        810.96        15.69 o                         
   3   6  17        208.82        205.48         8.11 o                         
   4   6  17          5.20          2.68         3.47 o                         
  -4   7  17          0.56          0.69         3.87 o                         
  -3   7  17          3.20          0.98         3.07 o                         
  -2   7  17          4.45          6.77         2.45 o                         
  -1   7  17          1.35          1.34         2.15 o                         
   0   7  17        289.03        294.80         8.04 o                         
   1   7  17          1.43         -1.29         1.96 o                         
   2   7  17          3.82          3.42         2.22 o                         
   3   7  17          4.04          9.53         3.50 o                         
   4   7  17          0.53          3.71         4.13 o                         
  -4   8  17          0.16         -3.79         3.79 o                         
  -3   8  17         77.40         84.27         6.62 o                         
  -2   8  17         82.24         86.50         5.28 o                         
  -1   8  17         88.60         86.62         4.90 o                         
   0   8  17          0.04         -0.43         2.02 o                         
   1   8  17         93.41        109.30         5.25 o                         
   2   8  17         83.14         80.87         4.17 o                         
   3   8  17         78.57         91.06         6.14 o                         
   4   8  17          0.18          3.28         3.97 o                         
  -4   9  17         46.72         44.06         6.37 o                         
  -3   9  17         39.06         41.48         4.90 o                         
  -2   9  17         45.85         55.65         4.68 o                         
  -1   9  17         16.09         15.71         2.95 o                         
   0   9  17         71.24         64.33         4.56 o                         
   1   9  17         15.58         10.77         2.73 o                         
   2   9  17         47.01         50.49         3.97 o                         
   3   9  17         38.15         31.90         4.36 o                         
   4   9  17         46.20         42.41         5.97 o                         
  -3  10  17         42.63         40.37         4.99 o                         
  -2  10  17         83.51         86.20         8.00 o                         
  -1  10  17        176.93        160.47         7.35 o                         
   0  10  17          4.95          3.08         2.89 o                         
   1  10  17        174.84        164.83         7.27 o                         
   2  10  17         87.23         83.33         5.69 o                         
   3  10  17         44.08         43.93         6.23 o                         
  -3  11  17          0.50         -2.67         4.16 o                         
  -2  11  17         26.10         28.25         4.61 o                         
  -1  11  17          2.01          1.35         3.14 o                         
   0  11  17        153.64        161.72         8.07 o                         
   1  11  17          2.02          1.81         3.14 o                         
   2  11  17         27.09         24.20         4.88 o                         
   3  11  17          0.44          1.31         4.51 o                         
  -3  12  17         12.90          6.85         5.33 o                         
  -2  12  17         68.24         75.47         7.92 o                         
  -1  12  17         46.31         44.33         5.37 o                         
   0  12  17         47.27         58.30         5.95 o                         
   1  12  17         44.74         60.77         5.92 o                         
   2  12  17         69.76         81.94         6.69 o                         
   3  12  17         13.00          8.39         5.20 o                         
  -2  13  17         24.05         25.46         5.64 o                         
  -1  13  17         47.50         49.12         6.37 o                         
   0  13  17         95.96        101.09         9.42 o                         
   1  13  17         44.57         41.19         5.81 o                         
   2  13  17         23.66         26.42         5.06 o                         
  -2  14  17         18.10         36.66        14.25 o                         
  -1  14  17         12.82         16.31         6.63 o                         
   0  14  17          0.00         -2.17         4.78 o                         
   1  14  17         12.13         10.56         5.10 o                         
   2  14  17         18.37         15.74         9.38 o                         
   0  15  17         12.26          1.86        10.12 o                         
   0   0  18        362.37        318.57         9.10 o                         
   1   0  18        188.91        191.04         5.97 o                         
   2   0  18         45.42         50.76         3.22 o                         
   3   0  18        122.85        128.44         6.63 o                         
   4   0  18          3.58          0.06         3.45 o                         
   5   0  18         34.06         33.36         8.51 o                         
  -5   1  18          1.55          4.95         6.30 o                         
  -4   1  18         31.08         32.37         4.55 o                         
  -3   1  18         28.75         28.47         3.31 o                         
  -2   1  18         86.50         85.52         4.19 o                         
  -1   1  18        270.75        266.62         6.52 o                         
   0   1  18        282.71        305.66         6.45 o                         
   1   1  18        268.35        267.48         6.24 o                         
   2   1  18         87.44         86.74         4.96 o                         
   3   1  18         30.54         29.08         3.17 o                         
   4   1  18         32.02         39.51         4.79 o                         
   5   1  18          1.48          5.59         8.36 o                         
  -5   2  18          3.59         -8.04        10.85 o                         
  -4   2  18         50.70         47.40         4.74 o                         
  -3   2  18         10.71         11.02         2.89 o                         
  -2   2  18        416.45        411.56        10.01 o                         
  -1   2  18        202.53        176.36         5.37 o                         
   0   2  18         34.71         38.60         2.33 o                         
   1   2  18        205.49        183.22         5.38 o                         
   2   2  18        418.49        413.13         9.68 o                         
   3   2  18         10.37         10.54         2.66 o                         
   4   2  18         52.64         51.11         5.35 o                         
   5   2  18          3.76         14.18        13.92 o                         
  -4   3  18         20.06         15.26         4.17 o                         
  -3   3  18          7.79          5.86         2.60 o                         
  -2   3  18        147.50        136.93         6.13 o                         
  -1   3  18        110.76        122.79         4.76 o                         
   0   3  18         35.54         42.15         2.88 o                         
   1   3  18        109.90        125.00         4.18 o                         
   2   3  18        149.28        140.26         5.70 o                         
   3   3  18          6.99          0.93         2.53 o                         
   4   3  18         20.81         19.05         3.98 o                         
  -4   4  18         13.82         16.16         4.42 o                         
  -3   4  18         97.48         99.21         5.40 o                         
  -2   4  18         77.21         78.55         4.38 o                         
  -1   4  18        416.97        388.21         8.89 o                         
   0   4  18         32.69         23.65         2.26 o                         
   1   4  18        431.27        397.75         8.90 o                         
   2   4  18         78.78         77.64         4.27 o                         
   3   4  18         91.04         80.00         4.74 o                         
   4   4  18         13.08          7.83         3.59 o                         
  -4   5  18          6.47          7.75         3.99 o                         
  -3   5  18         67.88         62.76         4.72 o                         
  -2   5  18        356.73        361.88         9.97 o                         
  -1   5  18        354.35        357.68         8.89 o                         
   0   5  18         94.03         94.28         4.00 o                         
   1   5  18        358.01        361.61         8.67 o                         
   2   5  18        355.80        367.00         9.68 o                         
   3   5  18         67.32         56.69         4.36 o                         
   4   5  18          6.53          2.52         3.34 o                         
  -4   6  18         13.03         12.58         4.17 o                         
  -3   6  18         32.24         29.25         4.10 o                         
  -2   6  18        214.59        200.32         7.22 o                         
  -1   6  18         81.22         72.54         4.08 o                         
   0   6  18         51.31         67.09         3.74 o                         
   1   6  18         81.15         73.15         3.92 o                         
   2   6  18        216.62        216.26         7.01 o                         
   3   6  18         32.27         33.72         3.96 o                         
   4   6  18         13.38          8.59         3.99 o                         
  -4   7  18         16.04         13.02         4.33 o                         
  -3   7  18          2.98          7.79         3.36 o                         
  -2   7  18          5.40          5.05         2.56 o                         
  -1   7  18         29.64         24.91         2.99 o                         
   0   7  18        741.85        718.68        14.37 o                         
   1   7  18         31.05         34.98         3.17 o                         
   2   7  18          5.02          1.86         2.30 o                         
   3   7  18          2.91          1.99         3.20 o                         
   4   7  18         15.38         14.04         4.35 o                         
  -4   8  18          8.00          7.45         4.44 o                         
  -3   8  18         25.99         26.27         4.20 o                         
  -2   8  18         50.28         45.95         5.45 o                         
  -1   8  18         58.60         52.02         3.99 o                         
   0   8  18         37.29         38.59         3.42 o                         
   1   8  18         61.17         54.38         4.19 o                         
   2   8  18         50.13         48.77         3.65 o                         
   3   8  18         26.64         28.06         4.39 o                         
   4   8  18          8.44          3.41         4.40 o                         
  -4   9  18          1.71          6.29         7.86 o                         
  -3   9  18          6.02          6.01         3.49 o                         
  -2   9  18          2.30          6.01         3.21 o                         
  -1   9  18        142.32        149.71         6.59 o                         
   0   9  18         63.59         64.11         6.37 o                         
   1   9  18        137.90        160.26         7.44 o                         
   2   9  18          2.14          0.54         2.81 o                         
   3   9  18          5.99          8.68         4.01 o                         
   4   9  18          1.56          6.23        16.85 o                         
  -3  10  18         12.63         13.04         4.40 o                         
  -2  10  18         18.47         24.27         4.23 o                         
  -1  10  18          1.86          4.22         2.99 o                         
   0  10  18          0.00          3.44         2.99 o                         
   1  10  18          1.63         -0.58         2.76 o                         
   2  10  18         17.75         14.53         3.72 o                         
   3  10  18         12.13         13.11         4.41 o                         
  -3  11  18         21.08         27.97         5.71 o                         
  -2  11  18         25.98         20.21         4.43 o                         
  -1  11  18          4.40          8.12         3.75 o                         
   0  11  18         56.27         63.99         6.43 o                         
   1  11  18          4.17         10.02         3.58 o                         
   2  11  18         25.17         31.11         4.72 o                         
   3  11  18         21.50          9.03         5.05 o                         
  -3  12  18          2.07         22.65        19.61 o                         
  -2  12  18         20.55         28.27         5.19 o                         
  -1  12  18         46.63         54.84         6.20 o                         
   0  12  18          0.03          5.41         3.98 o                         
   1  12  18         47.14         45.50         5.69 o                         
   2  12  18         20.08         18.95         4.71 o                         
   3  12  18          2.21        -14.64        14.64 o                         
  -2  13  18         22.53         24.67         6.14 o                         
  -1  13  18         44.81         53.84        10.42 o                         
   0  13  18          6.10         10.41         4.84 o                         
   1  13  18         45.88         45.54         6.42 o                         
   2  13  18         23.53         19.85         5.42 o                         
  -1  14  18          9.19         10.01         6.34 o                         
   0  14  18          7.23          3.43         5.07 o                         
   1  14  18          8.46         12.69         5.48 o                         
   1   0  19        328.30        356.28         8.12 o                         
   2   0  19         31.69         24.79         2.66 o                         
   3   0  19          6.42          7.77         2.79 o                         
   4   0  19         25.76         16.61         4.09 o                         
  -4   1  19         16.29         17.64         4.12 o                         
  -3   1  19          8.90          9.12         3.14 o                         
  -2   1  19         15.34         21.15         2.67 o                         
  -1   1  19        786.77        756.28        14.69 o                         
   0   1  19       1605.02       1501.72        25.45 o                         
   1   1  19        774.95        774.91        18.38 o                         
   2   1  19         15.80         13.49         2.30 o                         
   3   1  19          8.97          8.57         2.62 o                         
   4   1  19         15.12         13.33         4.42 o                         
  -4   2  19          2.64         -1.69         3.15 o                         
  -3   2  19         12.34         15.61         3.18 o                         
  -2   2  19        162.34        157.65         6.18 o                         
  -1   2  19         42.87         42.60         2.75 o                         
   0   2  19        420.19        439.23         8.73 o                         
   1   2  19         45.14         46.73         2.80 o                         
   2   2  19        158.24        150.21         5.94 o                         
   3   2  19         12.97         14.61         2.90 o                         
   4   2  19          2.91         -3.29         3.29 o                         
  -4   3  19         33.04         24.58         4.77 o                         
  -3   3  19         75.40         74.30         4.91 o                         
  -2   3  19         94.71         87.46         4.29 o                         
  -1   3  19         25.85         27.66         2.64 o                         
   0   3  19        145.10        136.66         5.03 o                         
   1   3  19         29.52         33.64         2.91 o                         
   2   3  19         98.29         81.53         4.31 o                         
   3   3  19         76.60         76.93         4.67 o                         
   4   3  19         33.01         30.51         4.83 o                         
  -4   4  19         24.49         18.13         4.44 o                         
  -3   4  19         36.91         41.35         3.98 o                         
  -2   4  19        875.73        837.26        17.14 o                         
  -1   4  19        481.42        456.37        11.30 o                         
   0   4  19        231.25        230.20         5.99 o                         
   1   4  19        481.41        486.59        10.43 o                         
   2   4  19        875.84        874.66        18.68 o                         
   3   4  19         37.11         36.09         3.59 o                         
   4   4  19         24.52         22.46         4.24 o                         
  -4   5  19         21.32         18.63         4.51 o                         
  -3   5  19         64.22         52.79         4.59 o                         
  -2   5  19         41.42         38.11         3.48 o                         
  -1   5  19         74.88         76.96         4.17 o                         
   0   5  19        112.13        113.93         4.33 o                         
   1   5  19         71.69         76.64         4.12 o                         
   2   5  19         43.19         43.12         3.73 o                         
   3   5  19         66.46         51.14         4.49 o                         
   4   5  19         21.77         22.28         4.25 o                         
  -4   6  19         24.53         21.27         4.50 o                         
  -3   6  19          3.45          7.25         3.47 o                         
  -2   6  19        100.93        111.11         5.32 o                         
  -1   6  19         12.76         12.76         2.53 o                         
   0   6  19         57.48         58.97         3.50 o                         
   1   6  19         10.99         14.87         2.48 o                         
   2   6  19        102.60        110.66         5.30 o                         
   3   6  19          4.14          2.51         3.83 o                         
   4   6  19         24.80         22.38         4.49 o                         
  -4   7  19         12.87          5.09         4.07 o                         
  -3   7  19         67.21         59.54         5.44 o                         
  -2   7  19         48.98         34.84         4.29 o                         
  -1   7  19         14.75          9.70         2.62 o                         
   0   7  19        286.51        259.97         8.14 o                         
   1   7  19         14.87          7.60         2.54 o                         
   2   7  19         50.08         46.74         4.19 o                         
   3   7  19         66.06         74.23         6.86 o                         
   4   7  19         12.08          8.88         4.20 o                         
  -4   8  19         18.49         21.99         5.63 o                         
  -3   8  19         56.75         52.30         5.34 o                         
  -2   8  19         84.49         83.76         5.81 o                         
  -1   8  19         46.17         46.32         4.93 o                         
   0   8  19        205.60        159.82         6.60 o                         
   1   8  19         47.25         45.72         3.91 o                         
   2   8  19         86.73         86.23         6.19 o                         
   3   8  19         57.07         49.55         5.83 o                         
   4   8  19         18.89         18.02         5.07 o                         
  -3   9  19          8.27         10.08         3.99 o                         
  -2   9  19          3.46          4.81         3.63 o                         
  -1   9  19         48.09         56.28         4.71 o                         
   0   9  19         35.50         31.81         4.33 o                         
   1   9  19         48.45         54.05         4.51 o                         
   2   9  19          3.24          0.92         3.25 o                         
   3   9  19          7.86          8.19         4.05 o                         
  -3  10  19         34.33         23.35         4.75 o                         
  -2  10  19         76.25         56.77         5.73 o                         
  -1  10  19         51.09         55.11         4.67 o                         
   0  10  19         59.42         58.67         5.40 o                         
   1  10  19         51.55         61.19         4.78 o                         
   2  10  19         74.57         79.07         5.78 o                         
   3  10  19         34.50         35.21         5.55 o                         
  -3  11  19          9.17          1.84         5.14 o                         
  -2  11  19         32.57         35.09         4.82 o                         
  -1  11  19          4.51          6.78         3.70 o                         
   0  11  19         15.49         14.39         3.93 o                         
   1  11  19          4.50          4.27         3.66 o                         
   2  11  19         31.24         33.57         4.91 o                         
   3  11  19          9.39         20.52         6.51 o                         
  -2  12  19         11.52          6.53         4.61 o                         
  -1  12  19         40.56         29.19         5.32 o                         
   0  12  19          4.88          1.70         4.12 o                         
   1  12  19         39.29         39.50         5.66 o                         
   2  12  19         11.80          9.13         4.35 o                         
  -2  13  19          0.32          7.77         5.91 o                         
  -1  13  19          3.04          4.47         4.74 o                         
   0  13  19         12.03         12.40         5.08 o                         
   1  13  19          3.10          5.94         4.50 o                         
   2  13  19          0.28          2.88         4.99 o                         
  -1  14  19         53.89         62.85        11.02 o                         
   0  14  19         34.54         21.72         6.33 o                         
   1  14  19         53.70         54.24         7.43 o                         
   0   0  20       1895.70       1774.89        44.02 o                         
   1   0  20         55.48         84.06         3.97 o                         
   2   0  20         38.14         34.14         3.07 o                         
   3   0  20         90.53         98.57         5.43 o                         
   4   0  20          0.46          2.51         3.60 o                         
  -4   1  20          6.06          4.66         3.71 o                         
  -3   1  20        251.49        256.86         9.23 o                         
  -2   1  20          5.93          4.45         2.35 o                         
  -1   1  20        201.54        199.34         6.11 o                         
   0   1  20        348.83        374.81         9.11 o                         
   1   1  20        207.63        210.79         7.17 o                         
   2   1  20          6.32          4.25         2.03 o                         
   3   1  20        257.59        264.78         8.63 o                         
   4   1  20          6.23          8.11         4.31 o                         
  -4   2  20          0.09         -3.31         3.31 o                         
  -3   2  20         39.29         32.04         3.85 o                         
  -2   2  20         77.98         76.41         4.47 o                         
  -1   2  20          9.80         18.78         2.33 o                         
   0   2  20        754.96        780.84        15.08 o                         
   1   2  20          8.75         18.56         2.65 o                         
   2   2  20         81.45         82.47         4.29 o                         
   3   2  20         38.77         32.10         3.55 o                         
   4   2  20          0.05         -0.14         3.47 o                         
  -4   3  20          8.60          9.16         4.29 o                         
  -3   3  20         10.86         11.55         3.07 o                         
  -2   3  20        300.84        282.40         8.61 o                         
  -1   3  20        427.71        400.35         9.88 o                         
   0   3  20         12.38         11.18         1.87 o                         
   1   3  20        421.18        409.93        10.26 o                         
   2   3  20        289.09        278.74         8.30 o                         
   3   3  20         11.53         12.92         3.11 o                         
   4   3  20          8.05          5.23         3.76 o                         
  -4   4  20          0.38          6.95         3.85 o                         
  -3   4  20          1.45         -1.99         2.70 o                         
  -2   4  20         51.71         59.83         4.00 o                         
  -1   4  20        626.88        622.09        14.87 o                         
   0   4  20        114.96        114.62         4.20 o                         
   1   4  20        614.03        591.23        13.05 o                         
   2   4  20         52.26         55.07         3.97 o                         
   3   4  20          2.07          3.89         2.75 o                         
   4   4  20          0.45         -2.72         3.38 o                         
  -4   5  20          1.20          0.34         3.81 o                         
  -3   5  20         45.67         50.68         4.57 o                         
  -2   5  20         51.31         52.65         4.05 o                         
  -1   5  20         41.33         36.99         5.16 o                         
   0   5  20          2.73         -1.71         1.71 o                         
   1   5  20         45.86         53.65         3.48 o                         
   2   5  20         52.32         59.03         4.28 o                         
   3   5  20         46.09         46.46         4.24 o                         
   4   5  20          1.19          5.81         3.82 o                         
  -4   6  20          8.75         10.67         4.04 o                         
  -3   6  20         40.47         40.77         4.69 o                         
  -2   6  20         65.00         77.80         5.32 o                         
  -1   6  20         42.62         37.94         3.69 o                         
   0   6  20        229.98        252.10         8.24 o                         
   1   6  20         43.63         48.34         3.55 o                         
   2   6  20         66.60         72.25         5.38 o                         
   3   6  20         40.72         38.73         4.21 o                         
   4   6  20          8.63          1.33         3.95 o                         
  -4   7  20         15.44         26.88         4.96 o                         
  -3   7  20          2.27         10.98         3.80 o                         
  -2   7  20          7.09         12.10         3.29 o                         
  -1   7  20         82.79         71.86         4.75 o                         
   0   7  20        254.27        269.77         9.68 o                         
   1   7  20         83.03         76.98         4.55 o                         
   2   7  20          6.88          7.08         3.16 o                         
   3   7  20          2.36          3.64         3.36 o                         
   4   7  20         14.52         21.41         4.75 o                         
  -4   8  20          1.21          1.38        15.19 o                         
  -3   8  20          3.77          4.42         3.79 o                         
  -2   8  20         28.10         32.19         4.42 o                         
  -1   8  20        299.83        309.24         9.95 o                         
   0   8  20          4.88         10.85         2.93 o                         
   1   8  20        303.37        307.15         9.98 o                         
   2   8  20         27.27         27.63         5.36 o                         
   3   8  20          3.95          2.20         3.60 o                         
  -3   9  20         12.76         13.65         4.70 o                         
  -2   9  20         11.39          3.07         3.86 o                         
  -1   9  20         51.02         51.28         4.32 o                         
   0   9  20          3.43          6.25         3.09 o                         
   1   9  20         50.93         53.16         4.40 o                         
   2   9  20         11.35         11.43         3.70 o                         
   3   9  20         13.12          9.40         4.56 o                         
  -3  10  20         18.96         21.19         5.57 o                         
  -2  10  20         26.15         30.88         5.33 o                         
  -1  10  20        105.78         99.83         6.08 o                         
   0  10  20         28.26         26.03         4.13 o                         
   1  10  20        106.02        104.98         7.61 o                         
   2  10  20         27.04         38.90         5.00 o                         
   3  10  20         17.99         12.94         4.85 o                         
  -3  11  20          0.43          3.34         7.78 o                         
  -2  11  20         31.64         37.58         6.59 o                         
  -1  11  20          5.30          7.13         3.61 o                         
   0  11  20         22.23         18.92         4.21 o                         
   1  11  20          5.09          5.99         4.11 o                         
   2  11  20         32.50         37.07         5.29 o                         
   3  11  20          0.53          9.67         9.47 o                         
  -2  12  20         33.67         35.88         5.65 o                         
  -1  12  20          0.06          2.05         4.43 o                         
   0  12  20         54.93         60.88         6.60 o                         
   1  12  20          0.05         -0.21         4.17 o                         
   2  12  20         34.76         36.80         5.79 o                         
  -2  13  20          4.50         -4.97        15.47 o                         
  -1  13  20         20.78         23.27         5.66 o                         
   0  13  20          6.29         14.88         5.31 o                         
   1  13  20         19.56         11.48         5.04 o                         
   2  13  20          4.63         29.86        21.27 o                         
   0  14  20          3.40         -2.43         5.31 o                         
   1   0  21        655.03        653.91        13.97 o                         
   2   0  21          0.16         -1.37         1.94 o                         
   3   0  21         18.97         16.16         3.31 o                         
   4   0  21         12.22         17.20         4.25 o                         
  -4   1  21         22.07         26.18         4.82 o                         
  -3   1  21         18.55         18.77         3.35 o                         
  -2   1  21         19.64         19.19         2.86 o                         
  -1   1  21         48.72         60.13         3.84 o                         
   0   1  21        379.60        377.33         9.40 o                         
   1   1  21         48.13         67.14         3.95 o                         
   2   1  21         18.89         18.25         2.79 o                         
   3   1  21         19.15         20.46         3.36 o                         
   4   1  21         22.09         27.79         5.24 o                         
  -4   2  21         20.88         19.57         4.07 o                         
  -3   2  21         60.33         58.02         4.99 o                         
  -2   2  21        178.19        174.78         6.83 o                         
  -1   2  21        594.09        587.09        15.17 o                         
   0   2  21       1121.08       1079.02        20.85 o                         
   1   2  21        594.15        607.15        13.15 o                         
   2   2  21        169.45        175.61         6.39 o                         
   3   2  21         60.27         62.78         4.45 o                         
   4   2  21         20.35         21.31         4.75 o                         
  -4   3  21          5.44         -1.82         3.77 o                         
  -3   3  21         24.03         18.48         3.40 o                         
  -2   3  21         58.32         60.07         4.10 o                         
  -1   3  21        327.71        339.63         9.58 o                         
   0   3  21          1.79          1.13         1.88 o                         
   1   3  21        332.26        342.82         9.31 o                         
   2   3  21         61.76         59.92         4.03 o                         
   3   3  21         22.40         11.57         3.05 o                         
   4   3  21          5.37          6.63         4.13 o                         
  -4   4  21          2.90          0.36         3.85 o                         
  -3   4  21          5.89          0.57         2.88 o                         
  -2   4  21         48.48         49.10         4.11 o                         
  -1   4  21        383.10        381.57        10.45 o                         
   0   4  21          0.56         -1.77         1.77 o                         
   1   4  21        387.26        371.87         9.88 o                         
   2   4  21         51.12         54.90         4.33 o                         
   3   4  21          6.00          2.86         2.89 o                         
   4   4  21          2.94          4.36         3.67 o                         
  -4   5  21         14.62         13.68         4.41 o                         
  -3   5  21         63.83         55.09         4.78 o                         
  -2   5  21         22.01         23.06         3.66 o                         
  -1   5  21        183.88        164.65         6.75 o                         
   0   5  21         74.65         64.39         3.63 o                         
   1   5  21        187.21        174.96         6.55 o                         
   2   5  21         22.52         20.78         3.49 o                         
   3   5  21         62.96         60.99         4.62 o                         
   4   5  21         14.52         11.03         4.16 o                         
  -4   6  21          0.59          0.22         4.26 o                         
  -3   6  21         46.81         48.04         5.08 o                         
  -2   6  21         23.72         22.14         3.59 o                         
  -1   6  21        342.33        319.25        11.68 o                         
   0   6  21         32.18         32.52         3.32 o                         
   1   6  21        342.81        312.99         9.47 o                         
   2   6  21         23.51         21.62         3.75 o                         
   3   6  21         47.71         48.01         4.62 o                         
   4   6  21          0.71          5.25         3.96 o                         
  -4   7  21         13.69         16.19         6.15 o                         
  -3   7  21          7.47         -0.49         3.59 o                         
  -2   7  21         47.22         48.44         4.65 o                         
  -1   7  21         28.55         22.28         3.54 o                         
   0   7  21          7.91         11.19         2.70 o                         
   1   7  21         30.77         24.98         3.35 o                         
   2   7  21         47.21         39.95         4.56 o                         
   3   7  21          7.33          2.85         3.91 o                         
   4   7  21         13.23         19.90         5.52 o                         
  -3   8  21         23.67         18.52         4.97 o                         
  -2   8  21         33.24         55.72         5.16 o                         
  -1   8  21          0.83         -0.14         2.72 o                         
   0   8  21          0.81         -2.30         2.63 o                         
   1   8  21          1.10          3.96         2.84 o                         
   2   8  21         33.37         27.74         4.53 o                         
   3   8  21         23.93         24.37         5.08 o                         
  -3   9  21         48.90         38.25         5.89 o                         
  -2   9  21         34.85         33.13         5.03 o                         
  -1   9  21         10.29          9.67         3.17 o                         
   0   9  21         77.12         73.70         5.64 o                         
   1   9  21         11.56         13.40         4.14 o                         
   2   9  21         35.56         43.38         7.39 o                         
   3   9  21         47.89         44.50         6.21 o                         
  -3  10  21          5.15         10.28         4.92 o                         
  -2  10  21         16.12         16.34         4.64 o                         
  -1  10  21         15.57         20.46         3.97 o                         
   0  10  21         11.36         10.33         3.84 o                         
   1  10  21         15.53         12.25         3.50 o                         
   2  10  21         15.88         18.20         4.66 o                         
   3  10  21          5.29         -2.62         4.97 o                         
  -2  11  21         43.61         41.98         5.40 o                         
  -1  11  21         12.13          8.75         4.28 o                         
   0  11  21          1.61         -3.44         3.44 o                         
   1  11  21         11.73          6.28         4.23 o                         
   2  11  21         43.09         42.66         6.13 o                         
  -2  12  21         15.28         15.65         5.26 o                         
  -1  12  21         45.41         42.73         6.30 o                         
   0  12  21         14.15         16.18         4.98 o                         
   1  12  21         45.72         46.57         6.64 o                         
   2  12  21         15.00          6.70         4.72 o                         
  -1  13  21          2.96          6.16         5.25 o                         
   0  13  21         18.11         14.87         5.20 o                         
   1  13  21          2.63          8.19         4.99 o                         
   0   0  22        466.30        456.99        14.51 o                         
   1   0  22          0.71         10.32         2.69 o                         
   2   0  22          3.52          7.82         2.33 o                         
   3   0  22         15.78         12.98         3.43 o                         
   4   0  22          7.05         10.70         4.24 o                         
  -4   1  22          3.13         -0.36         3.94 o                         
  -3   1  22         34.47         31.69         3.91 o                         
  -2   1  22        199.33        195.67         7.43 o                         
  -1   1  22        740.15        725.71        15.61 o                         
   0   1  22        985.75        894.44        17.95 o                         
   1   1  22        721.06        677.09        16.24 o                         
   2   1  22        196.21        192.49         6.81 o                         
   3   1  22         36.44         38.14         4.03 o                         
   4   1  22          3.05          8.39         4.54 o                         
  -4   2  22          9.32          7.16         4.12 o                         
  -3   2  22          6.92          2.74         3.14 o                         
  -2   2  22         67.95         75.05         4.64 o                         
  -1   2  22        668.36        651.15        14.80 o                         
   0   2  22          0.23         27.14         3.05 o                         
   1   2  22        671.72        644.12        14.13 o                         
   2   2  22         70.39         81.54         4.83 o                         
   3   2  22          6.80          9.57         3.13 o                         
   4   2  22          9.52         -1.07         4.10 o                         
  -4   3  22         12.60         12.48         4.31 o                         
  -3   3  22         47.08         50.51         4.56 o                         
  -2   3  22        150.89        148.21         7.12 o                         
  -1   3  22        136.02        140.90         6.23 o                         
   0   3  22         34.31         40.80         3.15 o                         
   1   3  22        136.41        158.06         6.49 o                         
   2   3  22        155.86        153.38         7.36 o                         
   3   3  22         49.08         48.77         4.24 o                         
   4   3  22         12.63          9.19         4.51 o                         
  -4   4  22          2.84          2.91         4.17 o                         
  -3   4  22          2.98          0.61         3.10 o                         
  -2   4  22        115.17        123.59         8.33 o                         
  -1   4  22        326.05        331.98        10.19 o                         
   0   4  22          1.04         -0.04         1.96 o                         
   1   4  22        326.84        353.23         9.97 o                         
   2   4  22        114.89        116.23         6.39 o                         
   3   4  22          3.02          6.49         3.12 o                         
   4   4  22          2.61          2.60         3.98 o                         
  -4   5  22          3.99          8.31         4.54 o                         
  -3   5  22         18.55         12.89         3.55 o                         
  -2   5  22         14.79         11.24         3.03 o                         
  -1   5  22         42.60         34.71         3.47 o                         
   0   5  22         18.32         19.59         3.23 o                         
   1   5  22         42.82         42.74         3.55 o                         
   2   5  22         13.28         10.11         3.26 o                         
   3   5  22         17.28         15.52         3.62 o                         
   4   5  22          3.92          3.58         4.09 o                         
  -4   6  22          0.50          5.14         5.03 o                         
  -3   6  22          2.67          2.93         3.87 o                         
  -2   6  22         11.23         12.30         3.57 o                         
  -1   6  22        177.12        173.20         7.76 o                         
   0   6  22        502.47        492.24        16.60 o                         
   1   6  22        179.09        187.83         9.19 o                         
   2   6  22         12.29         13.11         3.54 o                         
   3   6  22          2.76         -1.54         3.34 o                         
   4   6  22          0.59         -2.27         4.37 o                         
  -3   7  22         14.32         20.55         5.00 o                         
  -2   7  22          9.04         12.56         3.69 o                         
  -1   7  22          4.73          8.67         3.09 o                         
   0   7  22         20.00         28.02         3.37 o                         
   1   7  22          4.62          8.15         3.01 o                         
   2   7  22          9.87         19.22         4.02 o                         
   3   7  22         14.24         12.41         4.33 o                         
  -3   8  22         22.77         19.51         5.31 o                         
  -2   8  22         28.33         31.58         4.63 o                         
  -1   8  22         81.95         85.26         5.84 o                         
   0   8  22        111.77         99.63         6.07 o                         
   1   8  22         80.15         77.06         5.86 o                         
   2   8  22         29.34         26.24         4.68 o                         
   3   8  22         22.02         21.67         5.05 o                         
  -3   9  22          2.84          6.33         4.97 o                         
  -2   9  22         15.16         13.71         4.34 o                         
  -1   9  22          4.02          1.86         3.22 o                         
   0   9  22         10.05          5.20         3.92 o                         
   1   9  22          4.23          3.60         3.24 o                         
   2   9  22         15.33         17.07         4.84 o                         
   3   9  22          2.67          1.54         4.61 o                         
  -3  10  22          1.83         -4.08         5.40 o                         
  -2  10  22          8.73          0.64         4.10 o                         
  -1  10  22         40.54         35.67         5.10 o                         
   0  10  22         52.04         61.55         5.58 o                         
   1  10  22         41.76         41.87         4.84 o                         
   2  10  22          8.56          5.06         4.51 o                         
   3  10  22          1.98         -8.74         8.74 o                         
  -2  11  22         24.20         25.51         5.32 o                         
  -1  11  22          5.47          7.56         4.90 o                         
   0  11  22          6.43          7.16         3.89 o                         
   1  11  22          5.46         14.65         6.98 o                         
   2  11  22         23.53         15.95         5.57 o                         
  -2  12  22         10.51         10.24         5.89 o                         
  -1  12  22          6.88         13.19         5.27 o                         
   0  12  22         52.16         56.58         6.87 o                         
   1  12  22          7.49          9.81         4.72 o                         
   2  12  22         10.06         11.56         6.21 o                         
  -1  13  22          6.50          9.31         7.52 o                         
   0  13  22          0.44          1.10         4.96 o                         
   1  13  22          6.86          4.30         5.15 o                         
   1   0  23        294.75        329.77        11.93 o                         
   2   0  23         23.51         26.59         3.55 o                         
   3   0  23          0.22         -1.36         3.03 o                         
   4   0  23         29.69         28.88         5.06 o                         
  -4   1  23          7.67         11.47         4.54 o                         
  -3   1  23         18.57         26.55         4.93 o                         
  -2   1  23         76.37         76.56         5.38 o                         
  -1   1  23          4.63         10.79         4.36 o                         
   0   1  23        262.44        295.88         8.84 o                         
   1   1  23          3.49         16.61         2.97 o                         
   2   1  23         75.71         84.09         5.50 o                         
   3   1  23         17.45         20.87         3.75 o                         
   4   1  23          7.47         13.28         4.66 o                         
  -4   2  23         10.94          3.94         4.07 o                         
  -3   2  23         27.89         30.81         4.29 o                         
  -2   2  23         81.84         84.54         5.49 o                         
  -1   2  23        183.23        179.75         7.45 o                         
   0   2  23        740.96        713.61        15.13 o                         
   1   2  23        183.12        191.95         7.77 o                         
   2   2  23         80.24         80.88         5.18 o                         
   3   2  23         28.93         23.55         3.75 o                         
   4   2  23         10.47         21.52         6.46 o                         
  -4   3  23          2.29          3.85         4.47 o                         
  -3   3  23          8.95          9.78         3.54 o                         
  -2   3  23        328.72        298.95        10.80 o                         
  -1   3  23          0.52         -2.34         2.34 o                         
   0   3  23        200.29        215.63         7.08 o                         
   1   3  23          0.48          0.17         2.34 o                         
   2   3  23        337.75        323.21        10.64 o                         
   3   3  23          8.69         14.36         3.48 o                         
   4   3  23          2.47          1.91         4.64 o                         
  -4   4  23          4.54          7.79         4.63 o                         
  -3   4  23         23.31         26.03         4.03 o                         
  -2   4  23        189.07        187.42         8.83 o                         
  -1   4  23         31.25         23.94         3.30 o                         
   0   4  23          6.26          3.68         2.86 o                         
   1   4  23         27.89         32.59         3.42 o                         
   2   4  23        189.26        184.13         8.16 o                         
   3   4  23         23.91         21.32         3.87 o                         
   4   4  23          4.45          3.68         4.63 o                         
  -4   5  23          0.98          3.73         4.97 o                         
  -3   5  23         59.53         63.63         5.82 o                         
  -2   5  23          0.97          3.58         3.01 o                         
  -1   5  23         19.88         21.06         3.07 o                         
   0   5  23         26.69         29.32         4.42 o                         
   1   5  23         17.01         13.25         2.76 o                         
   2   5  23          0.81          1.35         2.81 o                         
   3   5  23         57.60         59.32         5.89 o                         
   4   5  23          0.95         -4.40         4.40 o                         
  -3   6  23         18.37         18.32         4.77 o                         
  -2   6  23         14.14          7.15         3.31 o                         
  -1   6  23          1.48          4.01         2.88 o                         
   0   6  23        292.78        272.35        10.56 o                         
   1   6  23          1.66          2.92         2.60 o                         
   2   6  23         13.99         11.14         3.44 o                         
   3   6  23         18.83         24.78         4.66 o                         
  -3   7  23          4.41          7.62         4.74 o                         
  -2   7  23         38.77         35.48         5.29 o                         
  -1   7  23         97.15         91.84         6.09 o                         
   0   7  23         54.81         36.49         4.36 o                         
   1   7  23         95.47         84.61         5.78 o                         
   2   7  23         39.26         46.42         4.63 o                         
   3   7  23          4.52          0.59         3.67 o                         
  -3   8  23          0.30          5.41         4.64 o                         
  -2   8  23          5.58          5.70         3.68 o                         
  -1   8  23          1.10          1.27         3.08 o                         
   0   8  23          7.78          0.62         3.15 o                         
   1   8  23          1.19         -2.88         2.88 o                         
   2   8  23          5.60          4.23         4.29 o                         
   3   8  23          0.21          4.57         4.33 o                         
  -3   9  23         58.93         58.83         6.97 o                         
  -2   9  23         11.84          3.49         4.12 o                         
  -1   9  23         34.54         34.48         4.60 o                         
   0   9  23          0.16          5.16         3.56 o                         
   1   9  23         34.41         32.83         4.20 o                         
   2   9  23         12.34          7.06         4.89 o                         
   3   9  23         58.40         63.55         7.44 o                         
  -2  10  23         31.58         28.06         5.39 o                         
  -1  10  23         41.53         36.90         5.44 o                         
   0  10  23         27.56         30.82         4.68 o                         
   1  10  23         40.88         45.60         5.72 o                         
   2  10  23         31.56         30.98         5.86 o                         
  -2  11  23         11.90         14.37         4.95 o                         
  -1  11  23         37.67         33.25         6.13 o                         
   0  11  23          3.20          1.59         4.13 o                         
   1  11  23         37.67         35.59         5.77 o                         
   2  11  23         11.13          4.32         5.42 o                         
  -1  12  23          0.79         -0.90         4.83 o                         
   0  12  23         26.79         37.95         5.85 o                         
   1  12  23          0.84         -4.57         4.57 o                         
   0  13  23         21.98         20.55         6.56 o                         
   0   0  24         33.25         30.12         5.40 o                         
   1   0  24        958.25        904.29        20.25 o                         
   2   0  24          8.41         13.91         3.29 o                         
   3   0  24         77.70         78.86         5.58 o                         
   4   0  24         33.43         33.67         5.44 o                         
  -4   1  24          0.35         -1.99         4.10 o                         
  -3   1  24         15.11         11.24         3.62 o                         
  -2   1  24         97.81        108.03         6.26 o                         
  -1   1  24        160.91        166.66         7.21 o                         
   0   1  24        848.10        834.05        17.25 o                         
   1   1  24        167.11        167.60         8.46 o                         
   2   1  24         98.79        123.45         6.60 o                         
   3   1  24         16.31          7.14         3.46 o                         
   4   1  24          0.41          3.45         4.25 o                         
  -4   2  24         24.39         24.28         5.05 o                         
  -3   2  24         14.69         10.99         3.80 o                         
  -2   2  24         10.18         14.10         3.08 o                         
  -1   2  24         67.03         69.08         5.09 o                         
   0   2  24        228.37        242.88         7.99 o                         
   1   2  24         66.80         73.98         5.18 o                         
   2   2  24          9.65          7.55         3.07 o                         
   3   2  24         13.85          9.55         3.54 o                         
   4   2  24         24.65         30.29         5.67 o                         
  -4   3  24          1.18         -0.90         4.21 o                         
  -3   3  24         22.53         26.91         4.30 o                         
  -2   3  24         35.75         36.27         4.37 o                         
  -1   3  24         58.54         45.53         5.43 o                         
   0   3  24          1.05          2.39         2.55 o                         
   1   3  24         56.46         43.37         4.25 o                         
   2   3  24         33.56         48.23         4.41 o                         
   3   3  24         23.57         25.21         4.16 o                         
   4   3  24          1.16          3.32         4.69 o                         
  -4   4  24          1.65         -0.49         5.30 o                         
  -3   4  24         18.16         18.67         4.29 o                         
  -2   4  24         59.37         56.13         6.06 o                         
  -1   4  24          9.29          3.07         2.78 o                         
   0   4  24        200.18        204.27         9.01 o                         
   1   4  24          9.01          7.30         2.72 o                         
   2   4  24         61.90         62.22         5.06 o                         
   3   4  24         17.33         15.43         4.36 o                         
   4   4  24          1.58         -0.89         5.64 o                         
  -3   5  24          7.93          8.63         3.99 o                         
  -2   5  24         99.18        113.15         7.47 o                         
  -1   5  24         66.51         65.09         4.90 o                         
   0   5  24         21.78         18.64         3.84 o                         
   1   5  24         69.00         76.66         6.65 o                         
   2   5  24         97.83        100.52         6.67 o                         
   3   5  24          7.72          8.48         4.08 o                         
  -3   6  24         36.25         30.38         5.26 o                         
  -2   6  24         26.99         19.65         4.26 o                         
  -1   6  24         43.16         41.66         4.47 o                         
   0   6  24         84.29         86.19         7.61 o                         
   1   6  24         43.51         39.09         4.15 o                         
   2   6  24         27.15         27.41         4.35 o                         
   3   6  24         36.47         23.83         5.00 o                         
  -3   7  24          1.95         11.61         4.60 o                         
  -2   7  24         42.45         33.93         4.91 o                         
  -1   7  24         20.31         24.20         4.01 o                         
   0   7  24          0.04         -2.15         3.08 o                         
   1   7  24         21.30         22.76         3.75 o                         
   2   7  24         42.40         51.21         5.45 o                         
   3   7  24          2.22         -1.03         3.98 o                         
  -3   8  24         19.59         12.41         4.96 o                         
  -2   8  24         20.89          9.79         4.19 o                         
  -1   8  24          5.55          5.87         3.44 o                         
   0   8  24         56.47         60.69         5.77 o                         
   1   8  24          5.96          3.88         3.40 o                         
   2   8  24         21.05         13.38         5.79 o                         
   3   8  24         19.75          9.32         5.52 o                         
  -3   9  24         17.72         13.21         9.15 o                         
  -2   9  24          9.28         10.36         4.66 o                         
  -1   9  24         53.99         67.95         5.94 o                         
   0   9  24          5.07          4.30         4.10 o                         
   1   9  24         53.78         64.14         6.02 o                         
   2   9  24          9.37         10.30         4.90 o                         
   3   9  24         17.48         13.26        25.41 o                         
  -2  10  24          1.25          0.96         4.48 o                         
  -1  10  24         20.99         15.23         5.03 o                         
   0  10  24         18.87         21.69         4.83 o                         
   1  10  24         21.72         16.70         5.15 o                         
   2  10  24          1.24          4.55         5.03 o                         
  -2  11  24          1.43          2.18         5.53 o                         
  -1  11  24          9.63          7.95         6.59 o                         
   0  11  24          1.87          4.62         4.21 o                         
   1  11  24          9.26         11.62         4.92 o                         
   2  11  24          1.27         -3.10         8.45 o                         
  -1  12  24          5.32          9.78         6.03 o                         
   0  12  24          5.08         13.07         5.36 o                         
   1  12  24          5.30          6.04         5.25 o                         
   1   0  25          4.89         13.17         2.87 o                         
   2   0  25         53.29         44.48         4.99 o                         
   3   0  25          7.46          6.83         3.61 o                         
   4   0  25          5.39         11.72         5.15 o                         
  -4   1  25          2.42         -0.98         4.86 o                         
  -3   1  25          6.57         11.31         3.77 o                         
  -2   1  25        116.88        110.24         6.89 o                         
  -1   1  25         61.68         70.82         4.96 o                         
   0   1  25        199.54        205.99         7.50 o                         
   1   1  25         64.28         76.24         5.08 o                         
   2   1  25        116.96        122.08         6.69 o                         
   3   1  25          7.25          6.07         3.65 o                         
   4   1  25          2.61          2.84         5.59 o                         
  -4   2  25          0.84         -3.34         5.86 o                         
  -3   2  25         19.12         11.63         4.41 o                         
  -2   2  25         34.88         36.59         4.38 o                         
  -1   2  25         60.53         62.31         5.07 o                         
   0   2  25          7.32         11.06         3.21 o                         
   1   2  25         62.00         69.32         6.31 o                         
   2   2  25         35.85         25.75         4.39 o                         
   3   2  25         18.69         11.91         4.17 o                         
   4   2  25          0.91         -1.38         6.22 o                         
  -4   3  25          0.94          0.21        15.81 o                         
  -3   3  25         29.70         28.05         4.98 o                         
  -2   3  25         88.53         93.86         6.23 o                         
  -1   3  25         91.50         95.47         6.01 o                         
   0   3  25        107.72        104.52         9.41 o                         
   1   3  25         93.55         93.72         5.86 o                         
   2   3  25         86.46        104.43         6.59 o                         
   3   3  25         29.57         24.76         4.76 o                         
   4   3  25          0.88          3.87        11.33 o                         
  -3   4  25         81.27         76.63         7.36 o                         
  -2   4  25         89.15         68.88         5.98 o                         
  -1   4  25         84.77         75.53         5.66 o                         
   0   4  25          0.02          3.32         3.05 o                         
   1   4  25         86.93         93.55         5.85 o                         
   2   4  25         88.02         77.60         5.66 o                         
   3   4  25         81.50         84.26         6.85 o                         
  -3   5  25         45.76         47.09         5.89 o                         
  -2   5  25         64.57         60.52         5.64 o                         
  -1   5  25         24.51         23.62         3.96 o                         
   0   5  25          6.03         -3.02         3.02 o                         
   1   5  25         27.24         24.58         4.10 o                         
   2   5  25         62.77         57.17         6.21 o                         
   3   5  25         46.65         59.30         6.02 o                         
  -3   6  25          1.34          7.03         4.63 o                         
  -2   6  25         36.63         30.31         4.73 o                         
  -1   6  25          1.41         -0.93         3.22 o                         
   0   6  25          5.02          4.21         3.25 o                         
   1   6  25          1.45          3.54         3.99 o                         
   2   6  25         35.57         39.08         4.73 o                         
   3   6  25          1.41          2.59         4.16 o                         
  -3   7  25         13.72         10.54         5.21 o                         
  -2   7  25         22.02         21.08         4.48 o                         
  -1   7  25          9.83          6.12         3.44 o                         
   0   7  25         12.27         17.16         4.18 o                         
   1   7  25         10.61          9.69         3.70 o                         
   2   7  25         22.06         24.11         4.67 o                         
   3   7  25         14.21         12.49         4.51 o                         
  -3   8  25          3.12         11.46         5.70 o                         
  -2   8  25         30.24         35.72         5.36 o                         
  -1   8  25         83.32         80.09         7.04 o                         
   0   8  25        218.41        212.17        10.91 o                         
   1   8  25         82.09         79.15         6.28 o                         
   2   8  25         30.17         22.48         5.25 o                         
   3   8  25          3.55          8.09         5.08 o                         
  -2   9  25          1.52          2.02         4.75 o                         
  -1   9  25          8.84         11.79         4.39 o                         
   0   9  25         50.45         47.12         6.09 o                         
   1   9  25          8.96          4.04         4.44 o                         
   2   9  25          1.40          3.87         4.84 o                         
  -2  10  25         16.26         12.36         5.04 o                         
  -1  10  25         17.80         20.37         5.37 o                         
   0  10  25         35.90         38.99         6.33 o                         
   1  10  25         18.37          6.83         4.80 o                         
   2  10  25         16.82         25.66         6.22 o                         
  -1  11  25          1.81          1.95         5.04 o                         
   0  11  25         37.88         51.50         6.88 o                         
   1  11  25          2.08          2.38         5.28 o                         
   0  12  25         39.00         45.90         6.95 o                         
   0   0  26        387.70        389.80        20.58 o                         
   1   0  26         91.46         97.77         5.77 o                         
   2   0  26         50.75         54.85         5.69 o                         
   3   0  26         46.63         42.76         5.90 o                         
  -3   1  26          7.39          3.74         3.98 o                         
  -2   1  26         23.59         26.55         4.40 o                         
  -1   1  26         18.56         15.49         3.63 o                         
   0   1  26         98.92         97.34         6.24 o                         
   1   1  26         18.35         23.08         3.62 o                         
   2   1  26         23.73         23.16         4.21 o                         
   3   1  26          7.55         12.77         4.22 o                         
  -3   2  26          8.90          4.14         4.21 o                         
  -2   2  26         86.41         82.91         6.22 o                         
  -1   2  26         64.56         71.80         6.44 o                         
   0   2  26         39.12         44.87         5.08 o                         
   1   2  26         59.12         72.11         5.27 o                         
   2   2  26         83.31         88.94         6.03 o                         
   3   2  26          9.10          5.53         4.39 o                         
  -3   3  26          9.59         14.57         4.75 o                         
  -2   3  26         17.41         12.17         3.78 o                         
  -1   3  26        216.05        206.40         9.17 o                         
   0   3  26          3.54          3.97         3.08 o                         
   1   3  26        212.57        200.36         8.87 o                         
   2   3  26         17.12         19.13         4.01 o                         
   3   3  26          9.51         10.05         4.46 o                         
  -3   4  26         15.32         10.59         4.54 o                         
  -2   4  26         70.42         60.21         8.05 o                         
  -1   4  26         41.64         45.54         4.78 o                         
   0   4  26         74.31         73.90         5.93 o                         
   1   4  26         41.49         53.47         4.79 o                         
   2   4  26         71.42         63.79         5.63 o                         
   3   4  26         14.28         16.67         4.62 o                         
  -3   5  26         31.88         33.49         5.59 o                         
  -2   5  26         12.87          8.86         3.91 o                         
  -1   5  26         50.23         57.46         5.46 o                         
   0   5  26          5.56          4.10         3.29 o                         
   1   5  26         50.31         45.73         5.04 o                         
   2   5  26         11.28         15.70         3.98 o                         
   3   5  26         32.45         34.33         6.34 o                         
  -3   6  26         33.07         37.61         6.23 o                         
  -2   6  26         39.49         46.03         5.36 o                         
  -1   6  26         27.52         19.56         4.30 o                         
   0   6  26         46.72         56.77         5.74 o                         
   1   6  26         28.03         22.14         4.25 o                         
   2   6  26         40.09         45.08         5.66 o                         
   3   6  26         33.70         33.34         5.52 o                         
  -3   7  26          3.83          5.80         5.91 o                         
  -2   7  26         46.14         36.39         5.31 o                         
  -1   7  26         23.96         27.46         4.89 o                         
   0   7  26         58.70         64.41         5.98 o                         
   1   7  26         24.76         35.30         4.97 o                         
   2   7  26         45.52         57.91         7.61 o                         
   3   7  26          3.49          6.59         4.65 o                         
  -2   8  26          0.62         -0.21         4.31 o                         
  -1   8  26          4.21          1.96         4.33 o                         
   0   8  26          1.83         -4.31         4.31 o                         
   1   8  26          4.25         13.68         4.69 o                         
   2   8  26          0.57         -3.51         3.95 o                         
  -2   9  26          1.16         -2.04         4.82 o                         
  -1   9  26          3.72          8.32         4.82 o                         
   0   9  26          8.62          4.98         4.71 o                         
   1   9  26          2.95          0.33         4.11 o                         
   2   9  26          1.49         -1.79         4.61 o                         
  -2  10  26         15.35         13.42         7.65 o                         
  -1  10  26          4.56          7.86         5.09 o                         
   0  10  26          0.17          5.85         4.61 o                         
   1  10  26          4.66          9.22         5.07 o                         
   2  10  26         15.23         -5.52        19.34 o                         
  -1  11  26          2.69          9.86         5.54 o                         
   0  11  26         36.67         44.95         6.89 o                         
   1  11  26          2.84         -0.77         7.04 o                         
   1   0  27         43.22         37.28         4.25 o                         
   2   0  27          1.00          4.64         3.77 o                         
   3   0  27         17.70         13.62         5.12 o                         
  -3   1  27          4.98          6.46         4.58 o                         
  -2   1  27          5.84         -1.11         3.61 o                         
  -1   1  27         75.32         75.49         5.59 o                         
   0   1  27         64.52         70.66         5.60 o                         
   1   1  27         76.82         78.35         5.43 o                         
   2   1  27          6.21          9.01         3.75 o                         
   3   1  27          4.51          5.29         4.54 o                         
  -3   2  27          0.99         -0.13         4.49 o                         
  -2   2  27         10.81          8.99         4.00 o                         
  -1   2  27         19.30         19.23         5.01 o                         
   0   2  27        113.79        120.69         6.71 o                         
   1   2  27         18.13         24.24         3.89 o                         
   2   2  27         11.08         14.02         3.62 o                         
   3   2  27          0.90         -1.94         4.08 o                         
  -3   3  27         37.06         40.60         5.58 o                         
  -2   3  27         82.49         82.08         7.15 o                         
  -1   3  27         13.99          9.18         3.48 o                         
   0   3  27         13.73          9.89         3.61 o                         
   1   3  27         12.47         11.37         3.47 o                         
   2   3  27         85.12         84.36         7.85 o                         
   3   3  27         36.98         28.98         5.63 o                         
  -3   4  27         19.83         17.03         4.94 o                         
  -2   4  27         42.24         53.32         6.15 o                         
  -1   4  27         39.41         38.52         4.71 o                         
   0   4  27         16.20         15.86         3.91 o                         
   1   4  27         38.87         39.29         4.54 o                         
   2   4  27         42.41         52.35         5.44 o                         
   3   4  27         20.67         20.55         4.84 o                         
  -3   5  27          8.70          5.71         4.55 o                         
  -2   5  27         48.93         45.54         5.80 o                         
  -1   5  27         23.53         21.45         4.75 o                         
   0   5  27         67.08         77.95         6.57 o                         
   1   5  27         24.21         25.29         5.25 o                         
   2   5  27         50.36         55.38         6.25 o                         
   3   5  27          8.63         14.18         4.72 o                         
  -3   6  27         24.16         19.89         5.94 o                         
  -2   6  27         20.23         22.39         4.90 o                         
  -1   6  27        136.16        145.84         9.54 o                         
   0   6  27         37.37         33.35         4.93 o                         
   1   6  27        137.08        136.93         8.89 o                         
   2   6  27         21.80         25.07         6.52 o                         
   3   6  27         24.70         16.17         5.98 o                         
  -2   7  27          8.96         12.05         4.41 o                         
  -1   7  27          2.58         -3.80         4.05 o                         
   0   7  27          6.74         10.27         4.49 o                         
   1   7  27          2.67          1.50         4.50 o                         
   2   7  27          8.81         15.07         5.02 o                         
  -2   8  27         10.50         11.16         4.90 o                         
  -1   8  27         47.63         50.91         6.84 o                         
   0   8  27         44.84         40.37         6.45 o                         
   1   8  27         47.98         46.42         6.37 o                         
   2   8  27         11.12          9.61         5.04 o                         
  -2   9  27          1.22         -3.50         5.03 o                         
  -1   9  27          1.69          8.86         5.18 o                         
   0   9  27          2.96          0.48         4.35 o                         
   1   9  27          1.50          1.56         4.69 o                         
   2   9  27          1.17          2.83         5.57 o                         
  -1  10  27         54.20         45.26         7.53 o                         
   0  10  27         28.45         41.44         6.99 o                         
   1  10  27         53.03         47.52        10.97 o                         
   0  11  27          3.82          1.61         6.22 o                         
   0   0  28         24.14         20.14         5.89 o                         
   1   0  28          0.06          2.05         2.90 o                         
   2   0  28         21.64         35.82         5.62 o                         
   3   0  28          6.34          3.45         4.93 o                         
  -3   1  28         28.54         34.39         6.32 o                         
  -2   1  28          8.95         15.31         4.33 o                         
  -1   1  28         34.59         45.93         4.89 o                         
   0   1  28         41.28         52.07         5.28 o                         
   1   1  28         34.04         45.14         4.58 o                         
   2   1  28          8.87         12.48         3.94 o                         
   3   1  28         28.65         29.21         5.67 o                         
  -3   2  28          1.18         -4.35         4.35 o                         
  -2   2  28         43.78         44.94         5.76 o                         
  -1   2  28        102.21         94.20         6.87 o                         
   0   2  28         95.88        104.74         7.52 o                         
   1   2  28        103.48        101.51         6.59 o                         
   2   2  28         43.21         41.57         4.95 o                         
   3   2  28          1.16          8.71         4.72 o                         
  -3   3  28          0.29          1.16         4.77 o                         
  -2   3  28          3.30         -0.04         4.48 o                         
  -1   3  28         30.81         36.36         4.62 o                         
   0   3  28         41.88         31.39         4.76 o                         
   1   3  28         30.74         29.79         5.17 o                         
   2   3  28          3.58          0.33         3.49 o                         
   3   3  28          0.26         -3.25         4.49 o                         
  -3   4  28         14.69         15.70         5.34 o                         
  -2   4  28         28.79         27.96         5.80 o                         
  -1   4  28         19.34         13.70         4.86 o                         
   0   4  28          0.95          3.29         3.66 o                         
   1   4  28         20.60         19.59         4.45 o                         
   2   4  28         27.95         35.07         4.89 o                         
   3   4  28         14.01         18.06         5.18 o                         
  -3   5  28         32.46         27.04         7.12 o                         
  -2   5  28         11.68         11.33         4.90 o                         
  -1   5  28         27.58         23.73         4.92 o                         
   0   5  28          1.11          6.74         4.70 o                         
   1   5  28         27.47         33.04         6.46 o                         
   2   5  28         11.36         15.53         4.63 o                         
   3   5  28         31.76         32.96         6.47 o                         
  -2   6  28         28.47         24.40         5.17 o                         
  -1   6  28          7.28          5.96         7.60 o                         
   0   6  28         32.74         45.98         7.00 o                         
   1   6  28          7.77          5.68         6.09 o                         
   2   6  28         27.97         28.12         5.30 o                         
  -2   7  28          1.13         -0.74         4.37 o                         
  -1   7  28          0.69         -0.95         4.84 o                         
   0   7  28          0.11          3.14         4.28 o                         
   1   7  28          0.48          3.58         4.43 o                         
   2   7  28          1.25          3.17         4.74 o                         
  -2   8  28         37.70         39.13         6.59 o                         
  -1   8  28         36.55         34.05         6.94 o                         
   0   8  28          0.01          4.53         4.46 o                         
   1   8  28         36.80         46.60         6.40 o                         
   2   8  28         37.82         42.34         6.45 o                         
  -1   9  28         10.12         10.46         4.92 o                         
   0   9  28          0.40          7.78         5.21 o                         
   1   9  28         10.46          8.82         4.76 o                         
  -1  10  28         16.30         15.12         9.35 o                         
   0  10  28          0.69          4.70         5.24 o                         
   1  10  28         15.81         28.85        11.88 o                         
   1   0  29         29.06         45.62         5.00 o                         
   2   0  29          9.57         12.46         4.54 o                         
   3   0  29          0.91          0.82         4.86 o                         
  -3   1  29         15.88         21.79         6.09 o                         
  -2   1  29         33.69         32.68         5.05 o                         
  -1   1  29         25.40         33.18         5.06 o                         
   0   1  29         36.73         41.09         4.90 o                         
   1   1  29         25.81         33.05         4.53 o                         
   2   1  29         33.15         20.09         5.25 o                         
   3   1  29         16.48         27.54         6.08 o                         
  -3   2  29         24.53         28.83         6.50 o                         
  -2   2  29          0.26         -4.02         4.02 o                         
  -1   2  29         60.03         60.66         5.86 o                         
   0   2  29          4.64          1.68         3.58 o                         
   1   2  29         58.75         60.86         5.34 o                         
   2   2  29          0.28          3.86         4.22 o                         
   3   2  29         25.14         20.39         5.50 o                         
  -3   3  29         26.41         31.39         7.18 o                         
  -2   3  29          5.82         12.92         5.16 o                         
  -1   3  29         32.09         38.18         4.90 o                         
   0   3  29         10.21         15.18         4.65 o                         
   1   3  29         32.36         29.35         4.48 o                         
   2   3  29          5.84          7.16         4.01 o                         
   3   3  29         27.11         32.93         6.64 o                         
  -3   4  29         17.54         17.15        12.44 o                         
  -2   4  29          8.40         17.94         5.33 o                         
  -1   4  29         23.85         27.03         4.71 o                         
   0   4  29         56.92         58.79         6.02 o                         
   1   4  29         23.13         31.77         5.40 o                         
   2   4  29          9.17         15.69         4.48 o                         
   3   4  29         17.52         21.40         9.17 o                         
  -2   5  29          5.40          5.52         5.04 o                         
  -1   5  29          2.48          2.04         4.37 o                         
   0   5  29         85.73        100.91         7.68 o                         
   1   5  29          2.69          8.23         4.77 o                         
   2   5  29          4.71          4.06         3.94 o                         
  -2   6  29         10.08          8.13         5.26 o                         
  -1   6  29         13.24         16.30         5.66 o                         
   0   6  29         68.64         59.90         7.06 o                         
   1   6  29         13.63         18.29         6.20 o                         
   2   6  29         10.13         15.04         5.01 o                         
  -2   7  29         16.43         10.03         5.18 o                         
  -1   7  29         10.13          3.48         5.43 o                         
   0   7  29          7.95         11.32         4.98 o                         
   1   7  29         10.87         13.22         5.58 o                         
   2   7  29         15.89         22.48         5.82 o                         
  -1   8  29         21.82         20.79         6.29 o                         
   0   8  29         34.26         26.93         6.08 o                         
   1   8  29         21.56         16.41         5.80 o                         
  -1   9  29          1.94         -2.76         6.31 o                         
   0   9  29         21.17         38.70         7.23 o                         
   1   9  29          2.04          5.77         8.67 o                         
   0   0  30          2.33          4.16         6.78 o                         
   1   0  30          6.15          3.45         3.81 o                         
   2   0  30         14.67          5.88         4.32 o                         
   3   0  30          0.47          3.55         8.07 o                         
  -3   1  30          0.05          3.70        11.95 o                         
  -2   1  30          9.79         11.70         4.52 o                         
  -1   1  30         64.52         72.14         7.81 o                         
   0   1  30         24.71         30.38         4.93 o                         
   1   1  30         63.76         65.68         6.01 o                         
   2   1  30          9.17         11.10         4.50 o                         
   3   1  30          0.02         -0.87         8.83 o                         
  -2   2  30          5.54          1.86         4.04 o                         
  -1   2  30          3.57         10.77         4.18 o                         
   0   2  30          1.73          0.66         3.73 o                         
   1   2  30          3.69         -3.36         3.36 o                         
   2   2  30          5.24          2.25         4.28 o                         
  -2   3  30          4.24          8.57         4.75 o                         
  -1   3  30         71.82         77.72         6.53 o                         
   0   3  30         77.87         90.83         7.83 o                         
   1   3  30         68.89         64.89         7.27 o                         
   2   3  30          4.29          2.96         3.74 o                         
  -2   4  30         23.70         26.30         6.04 o                         
  -1   4  30         27.95         24.58         5.32 o                         
   0   4  30         40.83         47.40         6.35 o                         
   1   4  30         28.53         18.35         5.38 o                         
   2   4  30         23.29         30.06         5.00 o                         
  -2   5  30         22.81         22.42         5.79 o                         
  -1   5  30          7.92          7.16         4.78 o                         
   0   5  30         18.82         22.19         5.46 o                         
   1   5  30          8.23          4.84         5.10 o                         
   2   5  30         22.48         22.11         5.52 o                         
  -2   6  30          0.82          5.88         5.46 o                         
  -1   6  30         44.53         46.03         7.27 o                         
   0   6  30         59.45         60.62         6.62 o                         
   1   6  30         43.30         58.74         7.69 o                         
   2   6  30          0.84          6.61         5.09 o                         
  -1   7  30          4.31          1.93         5.31 o                         
   0   7  30          0.11          0.02         4.63 o                         
   1   7  30          4.71          5.86         5.47 o                         
  -1   8  30         12.91         16.13         6.69 o                         
   0   8  30          0.26          4.77         5.41 o                         
   1   8  30         12.85         13.10         6.28 o                         
   0   9  30         16.29          7.18        15.75 o                         
   1   0  31          2.50          7.05         3.94 o                         
   2   0  31         59.75         58.37         6.49 o                         
  -2   1  31          1.84          7.83         5.22 o                         
  -1   1  31         25.53         34.56         5.28 o                         
   0   1  31         29.37         39.90         6.09 o                         
   1   1  31         25.26         24.19         4.90 o                         
   2   1  31          1.88         -1.05         4.30 o                         
  -2   2  31         38.19         32.63         7.38 o                         
  -1   2  31          6.83          6.13         4.05 o                         
   0   2  31         19.70         14.21         4.50 o                         
   1   2  31          6.63         11.28         5.00 o                         
   2   2  31         38.15         38.20         5.98 o                         
  -2   3  31         11.71         16.82         5.58 o                         
  -1   3  31         11.72         24.29         5.03 o                         
   0   3  31          2.99         10.90         5.15 o                         
   1   3  31         12.22         16.60         5.34 o                         
   2   3  31         11.53          7.05         4.45 o                         
  -2   4  31         27.37         30.81         7.22 o                         
  -1   4  31          4.13         -2.00         4.32 o                         
   0   4  31          7.25          9.19         4.64 o                         
   1   4  31          4.03         -0.02         4.64 o                         
   2   4  31         27.44         31.48         5.46 o                         
  -2   5  31         21.50          9.05         6.68 o                         
  -1   5  31         20.92         28.08         6.53 o                         
   0   5  31          3.48          1.29         4.31 o                         
   1   5  31         20.08         28.20         6.30 o                         
   2   5  31         20.85         27.44         6.20 o                         
  -1   6  31         36.33         19.04         6.67 o                         
   0   6  31         10.64         18.50         5.64 o                         
   1   6  31         36.23         23.36         6.92 o                         
  -1   7  31         56.10         66.70         9.28 o                         
   0   7  31          1.19         -2.29         4.79 o                         
   1   7  31         56.41         77.63        10.60 o                         
   0   8  31          2.65         21.41         8.38 o                         
   0   0  32         13.68         15.66         6.65 o                         
   1   0  32          0.26         -3.13         4.13 o                         
   2   0  32         14.73         20.72         5.37 o                         
  -2   1  32         26.62         37.29         6.56 o                         
  -1   1  32         59.66         58.08         6.51 o                         
   0   1  32         86.75         97.65         9.96 o                         
   1   1  32         61.86         54.34         7.87 o                         
   2   1  32         26.83         32.06         5.80 o                         
  -2   2  32          6.44         15.19         5.39 o                         
  -1   2  32          4.36          5.17         4.24 o                         
   0   2  32         20.99         31.36         6.36 o                         
   1   2  32          4.54          3.23         4.31 o                         
   2   2  32          6.36          6.57         5.11 o                         
  -2   3  32          2.84         -1.42         5.54 o                         
  -1   3  32         18.17         14.95         5.29 o                         
   0   3  32          2.09         16.79         5.50 o                         
   1   3  32         17.19         17.17         5.46 o                         
   2   3  32          2.84          5.52         4.73 o                         
  -2   4  32         10.79         20.10        13.85 o                         
  -1   4  32          9.18         13.14         5.52 o                         
   0   4  32        123.54        130.43        10.25 o                         
   1   4  32          9.08         10.42         5.87 o                         
  -1   5  32         17.59         13.87         6.24 o                         
   0   5  32          1.25          5.09         5.14 o                         
   1   5  32         17.61         26.79         6.59 o                         
  -1   6  32         11.71         10.08         6.61 o                         
   0   6  32          4.54         -0.13         5.59 o                         
   1   6  32         11.83          1.40         7.22 o                         
   0   7  32         34.29         13.16        17.40 o                         
   1   0  33          8.92          7.65         5.05 o                         
   2   0  33          1.07         20.72        23.76 o                         
  -1   1  33          9.55         13.40         5.81 o                         
   0   1  33          2.67          8.18         4.83 o                         
   1   1  33          9.98          3.81         4.88 o                         
  -1   2  33         24.74         20.55         5.15 o                         
   0   2  33         17.05         14.01         5.48 o                         
   1   2  33         24.62         29.64         6.24 o                         
  -1   3  33          2.52          3.35         4.46 o                         
   0   3  33         78.10         87.97        10.44 o                         
   1   3  33          2.35         11.52         5.60 o                         
  -1   4  33         22.69         28.12         6.65 o                         
   0   4  33          3.22          6.52         5.60 o                         
   1   4  33         22.59         23.01         6.56 o                         
  -1   5  33          0.40          7.32        10.73 o                         
   0   5  33         28.40         22.70         6.51 o                         
   1   5  33          0.37          0.57        10.05 o                         
   0   0  34         96.60         98.30        21.37 o                         
   1   0  34          4.22          4.84         5.44 o                         
  -1   1  34          5.36          5.79         5.39 o                         
   0   1  34          7.37         14.88         5.59 o                         
   1   1  34          5.21          5.09         5.48 o                         
  -1   2  34         48.98         63.13         8.48 o                         
   0   2  34         14.93         18.18         6.12 o                         
   1   2  34         49.15         54.97         9.59 o                         
  -1   3  34         33.25         31.66        12.79 o                         
   0   3  34         12.65         18.43         6.22 o                         
   1   3  34         32.54         27.16        11.91 o                         
   0   4  34         14.70         18.19         7.74 o                         
   0   1  35          0.14         -5.04         8.28 o                         
                                                                                
