# Supplementary material for: Crystal structures of two dis-symmetric di-Schiff base compounds: 2-({(E)-2-[(E)-2,6-di­chloro­benzyl­idene]hydrazin-1-yl­idene}meth­yl)-6-meth­oxy­phenol and 4-bromo-2-({(E)-2-[(E)-2,6-di­chloro­benzyl­idene]hydrazin-1-yl­idene}meth­yl)phenol
Source: Acta Crystallogr E Crystallogr Commun. 2020 May 19;76(Pt 6):862–9. doi: 10.1107/S2056989020006416 (PMC7274017; doi:10.1107/S2056989020006416)
Supplement: Supplementary file 3 [file e-76-00862-IIsup3.hkl]

data_II                                                                         
_shelx_title ' RBL_104'                                                         
_shelx_refln_list_code          4                                               
_shelx_F_calc_maximum      247.46                                               
_exptl_crystal_F_000       736.00                                               
_reflns_d_resolution_high  0.7505                                               
                                                                                
loop_                                                                           
 _space_group_symop_operation_xyz                                               
 'x, y, z'                                                                      
 '-x, -y, z+1/2'                                                                
 '-x+1/2, y, z+1/2'                                                             
 'x+1/2, -y, z'                                                                 
                                                                                
_cell_length_a    16.4510                                                       
_cell_length_b     4.4314                                                       
_cell_length_c    20.0523                                                       
_cell_angle_alpha  90.000                                                       
_cell_angle_beta   90.000                                                       
_cell_angle_gamma  90.000                                                       
                                                                                
_shelx_F_squared_multiplier     1.000                                           
                                                                                
loop_                                                                           
 _refln_index_h                                                                 
 _refln_index_k                                                                 
 _refln_index_l                                                                 
 _refln_F_squared_calc                                                          
 _refln_F_squared_meas                                                          
 _refln_F_squared_sigma                                                         
 _refln_observed_status                                                         
   0   0 -26        108.96        103.41        77.19 o                         
   2   0 -26          4.99        -48.69        48.69 o                         
   4   0 -26          2.71        -52.93        52.93 o                         
   0   1 -26         16.74         10.74        52.83 o                         
   1   1 -26          8.47         71.95        41.19 o                         
   2   1 -26          3.44         80.45        53.72 o                         
   2   0 -25         19.57        155.07        82.07 o                         
   4   0 -25         87.29         84.16        47.88 o                         
   6   0 -25         38.29         96.80       120.77 o                         
   1   1 -25          2.94        -31.22        31.22 o                         
   2   1 -25         66.36         74.43        37.46 o                         
   3   1 -25          5.75         10.96        39.10 o                         
   4   1 -25         47.98         55.69        37.53 o                         
   5   1 -25          7.73        -17.35        34.88 o                         
   6   1 -25          3.21         62.52        45.60 o                         
   1   2 -25         18.80         38.25        70.95 o                         
   0   0 -24        138.38        143.30        71.67 o                         
   2   0 -24         69.62         95.78        48.65 o                         
   4   0 -24        101.98         61.22        45.76 o                         
   6   0 -24         60.56        -59.82        59.82 o                         
   8   0 -24         17.91        -30.13        62.82 o                         
   0   1 -24        138.62        105.65        45.17 o                         
   1   1 -24         42.33         23.29        30.36 o                         
   2   1 -24          3.27          0.02        29.68 o                         
   3   1 -24          7.74         -5.34        31.04 o                         
   4   1 -24          7.30         36.15        34.65 o                         
   5   1 -24         32.25         46.11        34.53 o                         
   6   1 -24          9.96         -8.60        33.78 o                         
   7   1 -24          6.41        -38.32        39.02 o                         
   8   1 -24         16.32          9.00        43.69 o                         
   0   2 -24         61.93        -32.00        48.39 o                         
   1   2 -24         13.21         37.88        34.85 o                         
   2   2 -24         12.75         56.50        34.99 o                         
   3   2 -24         12.05         52.44        35.41 o                         
   4   2 -24          4.34         41.34        33.07 o                         
   5   2 -24         18.24         45.64        46.24 o                         
   2   0 -23        183.21        198.21        48.38 o                         
   4   0 -23         85.52         54.73        43.37 o                         
   6   0 -23        126.51        172.85        65.88 o                         
   8   0 -23         43.87         80.29        63.95 o                         
  10   0 -23         38.53         66.92        67.00 o                         
   1   1 -23        109.44         85.89        28.26 o                         
   2   1 -23         25.40         25.14        27.37 o                         
   3   1 -23         61.15        100.72        32.09 o                         
   4   1 -23         69.68         96.57        34.44 o                         
   5   1 -23         63.78        103.54        31.71 o                         
   6   1 -23         19.48         -1.88        31.54 o                         
   7   1 -23          1.47         51.58        33.78 o                         
   8   1 -23          8.84        -13.71        36.19 o                         
   9   1 -23         12.63         70.54        39.72 o                         
  10   1 -23         43.59         35.66        41.63 o                         
   1   2 -23         25.79         12.10        29.25 o                         
   2   2 -23          2.46         26.08        31.92 o                         
   3   2 -23         51.03         39.95        30.83 o                         
   4   2 -23          1.12         -6.99        30.31 o                         
   5   2 -23         20.68         54.65        33.41 o                         
   6   2 -23          4.49        -17.59        29.18 o                         
   7   2 -23          9.39         37.86        31.16 o                         
   8   2 -23          3.56        -86.91        86.91 o                         
   0   0 -22        577.20        485.33        83.19 o                         
   2   0 -22         41.14         51.96        38.67 o                         
   4   0 -22          8.82          6.93        42.65 o                         
   6   0 -22         80.16        -15.64        57.05 o                         
   8   0 -22        397.68        435.46        70.21 o                         
  10   0 -22         15.78        -22.12        48.41 o                         
  12   0 -22         51.99        -53.55       105.33 o                         
   0   1 -22        261.33        253.18        42.77 o                         
   1   1 -22         72.47         96.57        26.28 o                         
   2   1 -22         70.09         67.16        26.28 o                         
   3   1 -22         38.80         41.20        25.94 o                         
   4   1 -22         14.48         46.45        27.80 o                         
   5   1 -22          5.89          4.27        28.44 o                         
   6   1 -22         93.69        126.40        31.75 o                         
   7   1 -22         76.85         65.33        29.22 o                         
   8   1 -22        114.27        130.68        34.20 o                         
   9   1 -22          1.25         -0.96        34.85 o                         
  10   1 -22         22.83         73.54        39.03 o                         
  11   1 -22         11.76         45.43        38.31 o                         
   0   2 -22         51.23        -25.39        40.63 o                         
   1   2 -22         16.77         -6.29        27.66 o                         
   2   2 -22         51.41         47.02        30.58 o                         
   3   2 -22         62.58         18.86        29.16 o                         
   4   2 -22          7.16         35.14        28.38 o                         
   5   2 -22         46.75         66.55        28.91 o                         
   6   2 -22         38.51         47.71        28.33 o                         
   7   2 -22         42.82         59.29        30.53 o                         
   8   2 -22          0.85         40.18        30.36 o                         
   9   2 -22         43.66         72.47        38.52 o                         
   0   3 -22         16.46         37.02        55.56 o                         
   1   3 -22         45.92         24.92        36.95 o                         
   2   3 -22          9.55        -30.89        30.89 o                         
   3   3 -22         20.84         39.11        32.93 o                         
   4   3 -22          3.16        -35.02        35.02 o                         
   5   3 -22         15.38         68.11       101.01 o                         
   2   0 -21         79.70         69.09        38.61 o                         
   4   0 -21         18.15        -31.08        33.49 o                         
   6   0 -21         45.14         63.82        42.95 o                         
   8   0 -21         49.87         17.57        40.99 o                         
  10   0 -21         47.41        149.87        48.89 o                         
  12   0 -21         42.25         88.52        49.47 o                         
   1   1 -21        123.43        104.14        24.52 o                         
   2   1 -21        307.67        299.99        29.78 o                         
   3   1 -21         13.29         41.85        22.66 o                         
   4   1 -21        183.35        196.64        31.69 o                         
   5   1 -21         43.10         58.01        24.77 o                         
   6   1 -21         18.39         21.64        24.51 o                         
   7   1 -21         35.59        -19.31        25.79 o                         
   8   1 -21         73.12         85.81        32.97 o                         
   9   1 -21         25.08         20.16        32.37 o                         
  10   1 -21         99.39        172.08        37.39 o                         
  11   1 -21         86.30         90.80        46.05 o                         
  12   1 -21         48.33         29.11        37.58 o                         
   1   2 -21         22.04         -7.49        26.34 o                         
   2   2 -21         19.52        -12.40        23.57 o                         
   3   2 -21        129.15        126.32        31.81 o                         
   4   2 -21         27.78         30.81        26.68 o                         
   5   2 -21         66.50         86.15        27.49 o                         
   6   2 -21         42.54         19.51        27.47 o                         
   7   2 -21         14.25         27.99        29.14 o                         
   8   2 -21         40.50         42.61        34.88 o                         
   9   2 -21         60.88         96.54        30.75 o                         
  10   2 -21          8.27          1.53        33.01 o                         
  11   2 -21         38.01        -23.72        57.66 o                         
   1   3 -21         11.75         -6.54        31.29 o                         
   2   3 -21          1.31        -18.43        29.03 o                         
   3   3 -21         72.04         49.55        31.53 o                         
   4   3 -21          0.66         -8.18        28.91 o                         
   5   3 -21         41.60         67.14        31.67 o                         
   6   3 -21         21.55          3.52        30.65 o                         
   7   3 -21          3.34        -28.79        58.59 o                         
   0   0 -20       1137.80       1107.67       111.93 o                         
   2   0 -20        268.68        309.57        40.03 o                         
   4   0 -20          4.17         -1.90        28.79 o                         
   6   0 -20        236.88        281.16        36.61 o                         
   8   0 -20        125.39        161.62        43.52 o                         
  10   0 -20          9.81        -27.21        40.17 o                         
  12   0 -20        186.74        108.17        70.29 o                         
  14   0 -20         26.17         18.25        50.08 o                         
   0   1 -20        158.01        140.75        36.65 o                         
   1   1 -20        122.47        115.58        27.73 o                         
   2   1 -20          7.69          1.36        20.87 o                         
   3   1 -20         32.46         19.65        20.12 o                         
   4   1 -20         31.30         10.19        20.84 o                         
   5   1 -20        288.44        272.87        28.77 o                         
   6   1 -20        104.53         79.68        24.91 o                         
   7   1 -20          0.40        -21.23        22.38 o                         
   8   1 -20        106.88        116.42        27.03 o                         
   9   1 -20         32.87          4.26        27.26 o                         
  10   1 -20          3.23         78.00        31.71 o                         
  11   1 -20          6.65        -25.18        30.79 o                         
  12   1 -20         29.27         -8.81        34.48 o                         
  13   1 -20         30.93         45.48        37.90 o                         
   0   2 -20        124.10        139.73        35.86 o                         
   1   2 -20        167.50        149.26        25.39 o                         
   2   2 -20          4.92        -21.88        21.88 o                         
   3   2 -20          4.71        -23.52        24.48 o                         
   4   2 -20         16.79          9.68        24.35 o                         
   5   2 -20         59.18         40.65        26.57 o                         
   6   2 -20         45.12         33.81        26.39 o                         
   7   2 -20         75.49        104.93        28.14 o                         
   8   2 -20         24.34         34.42        28.21 o                         
   9   2 -20          4.02         12.84        28.74 o                         
  10   2 -20         17.39         22.39        31.72 o                         
  11   2 -20         20.44        -24.46        32.30 o                         
  12   2 -20          9.27          7.20        39.00 o                         
   0   3 -20         10.41         31.35        38.56 o                         
   1   3 -20         71.09         19.21        29.23 o                         
   2   3 -20          5.19          8.88        27.81 o                         
   3   3 -20         11.27        -21.63        26.10 o                         
   4   3 -20         16.78         -1.71        28.15 o                         
   5   3 -20         25.67         10.81        29.48 o                         
   6   3 -20          5.55         48.74        29.99 o                         
   7   3 -20        127.32        128.75        32.20 o                         
   8   3 -20          3.10        -12.78        29.86 o                         
   9   3 -20          1.62         23.96        67.66 o                         
   2   0 -19       1202.97       1301.86        72.58 o                         
   4   0 -19       1196.75       1183.20        65.15 o                         
   6   0 -19         35.62         33.68        26.36 o                         
   8   0 -19        147.83        222.17        46.13 o                         
  10   0 -19        218.53        185.29        47.10 o                         
  12   0 -19        101.90        141.11        47.46 o                         
  14   0 -19         31.40        -23.84        43.84 o                         
   1   1 -19        128.82        133.86        25.88 o                         
   2   1 -19        486.74        455.13        27.88 o                         
   3   1 -19        492.48        483.30        28.48 o                         
   4   1 -19         97.96         88.26        20.17 o                         
   5   1 -19         69.58         73.35        22.62 o                         
   6   1 -19        175.56        157.91        24.91 o                         
   7   1 -19         24.60         21.32        21.47 o                         
   8   1 -19         89.49         53.21        22.83 o                         
   9   1 -19         90.61         76.71        27.16 o                         
  10   1 -19         70.33         88.43        31.44 o                         
  11   1 -19         58.25         32.50        32.57 o                         
  12   1 -19         55.50         81.19        32.30 o                         
  13   1 -19          6.35        -11.11        32.51 o                         
  14   1 -19          1.49        -20.59        33.54 o                         
   1   2 -19         74.09         37.80        20.13 o                         
   2   2 -19         76.00         85.37        23.30 o                         
   3   2 -19        215.84        178.69        27.05 o                         
   4   2 -19         92.00         98.17        25.15 o                         
   5   2 -19        126.56        123.19        26.94 o                         
   6   2 -19         13.24         24.23        24.91 o                         
   7   2 -19         21.78         38.20        25.52 o                         
   8   2 -19          4.66         10.62        25.88 o                         
   9   2 -19         47.72         89.96        28.26 o                         
  10   2 -19         86.57         80.11        29.80 o                         
  11   2 -19         71.83         75.18        43.19 o                         
  12   2 -19         55.41         21.37        40.11 o                         
  13   2 -19         35.10        -27.45        40.59 o                         
   1   3 -19          6.57         33.47        25.39 o                         
   2   3 -19          9.30        -23.81        23.81 o                         
   3   3 -19        102.11         80.58        27.47 o                         
   4   3 -19          7.36          1.38        26.15 o                         
   5   3 -19         37.51         39.17        27.99 o                         
   6   3 -19          3.76        -22.69        26.60 o                         
   7   3 -19         10.84         -8.82        27.53 o                         
   8   3 -19          1.46          9.19        29.66 o                         
   9   3 -19         61.89        102.19        33.26 o                         
  10   3 -19          0.67         23.83        36.30 o                         
   1   4 -19          1.80          0.71        34.40 o                         
   2   4 -19          3.48          0.28        54.26 o                         
   3   4 -19         64.47         95.34        62.59 o                         
   0   0 -18       3834.52       3843.21       407.59 o                         
   2   0 -18        239.75        274.19        30.36 o                         
   4   0 -18        122.57         98.60        23.43 o                         
   6   0 -18        285.52        294.63        30.59 o                         
   8   0 -18        662.95        720.94        64.66 o                         
  10   0 -18        348.48        265.13        49.74 o                         
  12   0 -18         74.63        104.54        46.94 o                         
  14   0 -18        262.20        339.63        57.83 o                         
  16   0 -18         32.76         28.78       118.51 o                         
   0   1 -18        184.16        245.91        41.46 o                         
   1   1 -18         50.89         47.62        17.77 o                         
   2   1 -18        231.83        263.96        22.09 o                         
   3   1 -18         36.80         43.74        22.33 o                         
   4   1 -18         70.38         67.73        19.48 o                         
   5   1 -18          5.74          9.51        19.16 o                         
   6   1 -18        124.03        154.63        25.70 o                         
   7   1 -18        280.07        282.55        26.50 o                         
   8   1 -18        167.01        149.32        24.46 o                         
   9   1 -18        119.25        121.98        30.61 o                         
  10   1 -18        113.78        106.34        32.58 o                         
  11   1 -18         74.87         26.01        28.32 o                         
  12   1 -18         96.98         66.92        30.28 o                         
  13   1 -18         79.16        110.93        33.31 o                         
  14   1 -18         47.12         34.54        33.40 o                         
  15   1 -18         15.96        -24.15        35.87 o                         
   0   2 -18         84.52         46.68        25.12 o                         
   1   2 -18         97.25         97.12        19.53 o                         
   2   2 -18        171.36        164.84        22.61 o                         
   3   2 -18        145.31        163.48        23.73 o                         
   4   2 -18         20.96         26.86        22.33 o                         
   5   2 -18        227.28        237.19        27.46 o                         
   6   2 -18        168.67        159.52        26.59 o                         
   7   2 -18        188.97        191.42        32.92 o                         
   8   2 -18          8.03         -8.02        23.91 o                         
   9   2 -18        115.82         56.25        25.42 o                         
  10   2 -18         31.44        -25.59        25.59 o                         
  11   2 -18          9.90        -27.38        27.38 o                         
  12   2 -18         51.06          1.10        32.32 o                         
  13   2 -18         45.70        -38.06        40.13 o                         
  14   2 -18          8.88        -45.38        53.84 o                         
   0   3 -18         48.99         14.38        30.76 o                         
   1   3 -18        154.51        171.00        26.27 o                         
   2   3 -18         38.49         47.50        23.09 o                         
   3   3 -18         36.29         29.25        22.37 o                         
   4   3 -18         10.21        -19.74        22.74 o                         
   5   3 -18        114.06        138.11        27.11 o                         
   6   3 -18         13.47         17.85        25.29 o                         
   7   3 -18         82.02        120.98        28.81 o                         
   8   3 -18         16.01         10.79        33.07 o                         
   9   3 -18          9.23         25.73        29.20 o                         
  10   3 -18          4.96        -15.73        30.77 o                         
  11   3 -18          3.32        -13.64        38.55 o                         
   0   4 -18         30.16         34.75        40.28 o                         
   1   4 -18         22.53        -27.17        27.17 o                         
   2   4 -18          6.30         -0.56        27.64 o                         
   3   4 -18          3.55          4.33        28.15 o                         
   4   4 -18          1.22         42.14        29.14 o                         
   5   4 -18         23.85         22.06        27.45 o                         
   6   4 -18         13.19        -64.33        64.33 o                         
   2   0 -17        250.26        255.17        26.72 o                         
   4   0 -17        151.61        191.00        22.71 o                         
   6   0 -17        677.00        760.26        48.98 o                         
   8   0 -17        292.96        327.47        46.70 o                         
  10   0 -17        808.38        802.06        68.45 o                         
  12   0 -17         81.62        145.84        45.23 o                         
  14   0 -17         81.39         83.41        47.04 o                         
  16   0 -17        215.69        185.17        86.84 o                         
   1   1 -17         60.31         53.05        16.18 o                         
   2   1 -17        419.23        404.54        27.72 o                         
   3   1 -17         64.79         50.43        16.25 o                         
   4   1 -17        242.70        277.88        31.93 o                         
   5   1 -17         72.29         76.58        18.29 o                         
   6   1 -17        168.19        171.20        22.60 o                         
   7   1 -17         20.17          6.51        17.96 o                         
   8   1 -17        149.76        153.32        27.60 o                         
   9   1 -17        132.49        117.00        23.86 o                         
  10   1 -17        402.83        382.00        32.94 o                         
  11   1 -17        121.83        126.66        28.78 o                         
  12   1 -17         55.58         28.45        27.65 o                         
  13   1 -17         51.74         33.24        31.04 o                         
  14   1 -17         76.76         48.14        31.69 o                         
  15   1 -17         51.59        -35.33        36.59 o                         
  16   1 -17         36.49         -6.88        46.86 o                         
   1   2 -17         80.24         38.87        22.62 o                         
   2   2 -17         93.54         85.17        17.96 o                         
   3   2 -17        346.85        348.45        24.52 o                         
   4   2 -17        170.28        165.54        24.88 o                         
   5   2 -17        185.52        235.91        26.57 o                         
   6   2 -17          6.34         24.35        24.87 o                         
   7   2 -17         23.06         12.75        21.50 o                         
   8   2 -17         40.99         22.34        22.37 o                         
   9   2 -17         89.77         38.63        29.03 o                         
  10   2 -17         28.50         20.95        39.05 o                         
  11   2 -17        211.27        131.58        34.69 o                         
  12   2 -17         32.40        -25.23        28.33 o                         
  13   2 -17          5.92        -44.39        44.39 o                         
  14   2 -17          3.82         23.45        42.52 o                         
  15   2 -17         79.63        -58.69       130.92 o                         
   1   3 -17         63.57         56.68        20.93 o                         
   2   3 -17          7.23          8.79        21.02 o                         
   3   3 -17        214.82        196.24        25.58 o                         
   4   3 -17         33.72         16.36        22.00 o                         
   5   3 -17        108.00        105.02        24.12 o                         
   6   3 -17          6.06         -0.03        23.58 o                         
   7   3 -17          8.43        -13.89        25.11 o                         
   8   3 -17         15.07         28.60        25.31 o                         
   9   3 -17        102.49         86.49        28.02 o                         
  10   3 -17         28.31         37.93        28.19 o                         
  11   3 -17         71.78         14.48        33.05 o                         
  12   3 -17         13.93        -11.33        39.01 o                         
   1   4 -17         12.82          6.25        26.32 o                         
   2   4 -17          7.88        -14.83        26.12 o                         
   3   4 -17         60.71         54.89        28.02 o                         
   4   4 -17         56.43        103.82        29.25 o                         
   5   4 -17         32.87         10.49        26.19 o                         
   6   4 -17          0.38         20.10        27.43 o                         
   7   4 -17         19.49         46.53        29.77 o                         
   0   0 -16       2044.22       2198.48       135.11 o                         
   2   0 -16        802.73        850.01        42.09 o                         
   4   0 -16        126.41        130.41        20.60 o                         
   6   0 -16        953.96       1079.44        49.94 o                         
   8   0 -16        776.27        827.64        52.25 o                         
  10   0 -16        224.44        307.59        71.35 o                         
  12   0 -16        209.05        208.92        45.73 o                         
  14   0 -16         94.02         46.45        42.33 o                         
  16   0 -16          9.45         25.74        54.89 o                         
   0   1 -16        945.17        927.47        53.61 o                         
   1   1 -16        426.86        426.72        23.17 o                         
   2   1 -16        434.64        466.29        23.72 o                         
   3   1 -16        808.20        885.79        36.76 o                         
   4   1 -16         65.76         37.38        14.75 o                         
   5   1 -16        262.10        268.09        28.60 o                         
   6   1 -16        382.81        367.42        25.80 o                         
   7   1 -16         72.32         66.33        18.44 o                         
   8   1 -16        450.92        463.20        28.18 o                         
   9   1 -16        276.38        278.15        26.08 o                         
  10   1 -16          4.03         12.93        25.71 o                         
  11   1 -16          2.09        -14.57        23.90 o                         
  12   1 -16        163.73        147.84        30.25 o                         
  13   1 -16        292.31        297.02        38.71 o                         
  14   1 -16         90.63         88.50        31.04 o                         
  15   1 -16        103.68         35.75        33.71 o                         
  16   1 -16         60.00         35.04        39.05 o                         
  17   1 -16          2.20         28.78        98.19 o                         
   0   2 -16        260.22        255.42        30.31 o                         
   1   2 -16        208.43        201.63        18.90 o                         
   2   2 -16          4.88          9.24        14.80 o                         
   3   2 -16         36.38         26.27        16.36 o                         
   4   2 -16          7.45         -2.81        16.66 o                         
   5   2 -16        408.32        355.10        27.61 o                         
   6   2 -16        161.73        134.51        21.77 o                         
   7   2 -16        435.70        503.19        29.94 o                         
   8   2 -16        214.86        211.70        24.83 o                         
   9   2 -16         39.07         16.29        21.49 o                         
  10   2 -16         68.68         87.14        34.36 o                         
  11   2 -16         55.91         28.22        26.46 o                         
  12   2 -16         18.42         -0.09        28.29 o                         
  13   2 -16         45.97         34.64        37.31 o                         
  14   2 -16         52.26         73.19        40.23 o                         
  15   2 -16         57.28         25.97        43.61 o                         
   0   3 -16          6.10         -8.48        28.70 o                         
   1   3 -16        311.62        262.42        23.92 o                         
   2   3 -16          2.54         49.26        20.04 o                         
   3   3 -16         21.50         10.80        20.78 o                         
   4   3 -16         46.43          0.88        20.44 o                         
   5   3 -16         64.17         80.61        22.36 o                         
   6   3 -16         14.25         -2.88        21.68 o                         
   7   3 -16        369.96        403.70        35.08 o                         
   8   3 -16          1.29         10.61        25.02 o                         
   9   3 -16         14.33         14.92        24.05 o                         
  10   3 -16         55.46         21.13        26.22 o                         
  11   3 -16         13.96        -25.89        28.48 o                         
  12   3 -16          0.23        -29.00        29.00 o                         
  13   3 -16        118.11         52.50        35.77 o                         
   0   4 -16         15.93         -5.62        34.47 o                         
   1   4 -16         25.45         24.34        24.73 o                         
   2   4 -16         12.71         23.98        26.53 o                         
   3   4 -16         24.43        -10.70        24.95 o                         
   4   4 -16         10.85         10.83        25.76 o                         
   5   4 -16         42.43         30.27        25.81 o                         
   6   4 -16         16.87         62.55        27.38 o                         
   7   4 -16          7.49         40.84        27.49 o                         
   8   4 -16         17.78         46.08        28.52 o                         
   9   4 -16         47.25         45.54        94.81 o                         
   2   0 -15       1309.98       1434.46        55.66 o                         
   4   0 -15       1645.91       1639.84        64.04 o                         
   6   0 -15        197.08        168.10        21.15 o                         
   8   0 -15        102.77        101.62        25.30 o                         
  10   0 -15        402.30        351.81        40.71 o                         
  12   0 -15        251.74        207.21        44.38 o                         
  14   0 -15         48.59         21.11        39.63 o                         
  16   0 -15         60.66         45.42        54.97 o                         
  18   0 -15        241.77        265.23       116.25 o                         
   1   1 -15        285.75        323.17        17.97 o                         
   2   1 -15       2565.43       2604.60        70.51 o                         
   3   1 -15       1192.55       1218.90        54.42 o                         
   4   1 -15       1134.68       1158.81        50.77 o                         
   5   1 -15        304.82        308.95        20.04 o                         
   6   1 -15         46.56         32.82        15.81 o                         
   7   1 -15        114.59        101.42        18.34 o                         
   8   1 -15        339.76        325.49        27.74 o                         
   9   1 -15         60.09         50.29        19.70 o                         
  10   1 -15        540.16        523.43        34.14 o                         
  11   1 -15        169.55        211.64        28.03 o                         
  12   1 -15        127.16         95.88        27.80 o                         
  13   1 -15         22.53          3.90        25.75 o                         
  14   1 -15         37.35         22.44        31.21 o                         
  15   1 -15          7.34        -30.33        30.33 o                         
  16   1 -15         74.44         38.40        34.83 o                         
  17   1 -15          9.15          6.33        39.96 o                         
   1   2 -15        568.11        544.63        26.40 o                         
   2   2 -15         76.22        111.41        16.48 o                         
   3   2 -15        719.96        707.25        33.94 o                         
   4   2 -15        138.69        127.21        18.33 o                         
   5   2 -15        249.93        293.34        23.78 o                         
   6   2 -15        334.52        348.48        24.52 o                         
   7   2 -15         24.25         11.90        18.10 o                         
   8   2 -15         47.19         52.60        20.06 o                         
   9   2 -15        385.31        357.59        29.45 o                         
  10   2 -15         70.94         35.30        22.70 o                         
  11   2 -15         42.49         48.22        22.62 o                         
  12   2 -15         12.78        -19.01        24.66 o                         
  13   2 -15         23.62         -3.99        30.04 o                         
  14   2 -15         14.21         -8.47        32.58 o                         
  15   2 -15         55.26        105.07        37.25 o                         
  16   2 -15         39.58         26.04        37.41 o                         
   1   3 -15         32.49         30.88        18.30 o                         
   2   3 -15         25.35         25.91        18.69 o                         
   3   3 -15        233.27        254.58        25.27 o                         
   4   3 -15         49.56         35.41        20.63 o                         
   5   3 -15        123.09        154.74        23.88 o                         
   6   3 -15         11.05         14.41        19.99 o                         
   7   3 -15         13.95         11.03        20.02 o                         
   8   3 -15          1.14         13.19        21.32 o                         
   9   3 -15        175.78        237.40        28.57 o                         
  10   3 -15         12.15          3.37        24.57 o                         
  11   3 -15         85.19         61.74        29.78 o                         
  12   3 -15         35.77         27.92        29.68 o                         
  13   3 -15         53.29         31.64        31.05 o                         
  14   3 -15          0.00        -74.64        74.64 o                         
   1   4 -15         12.53         -8.71        23.14 o                         
   2   4 -15         68.83         35.71        24.95 o                         
   3   4 -15         70.39        103.66        27.42 o                         
   4   4 -15         32.79         17.64        24.26 o                         
   5   4 -15         99.66        104.00        26.93 o                         
   6   4 -15         20.32         50.91        24.32 o                         
   7   4 -15         12.85         32.64        25.85 o                         
   8   4 -15         39.69         53.19        27.19 o                         
   9   4 -15         26.34          8.96        30.73 o                         
  10   4 -15         20.37         51.98       138.54 o                         
   0   0 -14       4070.37       3942.18       178.08 o                         
   2   0 -14        508.32        558.65        30.21 o                         
   4   0 -14        558.07        582.35        31.38 o                         
   6   0 -14        962.15       1047.00        46.31 o                         
   8   0 -14        591.21        673.54        55.57 o                         
  10   0 -14       1237.06       1251.46        74.83 o                         
  12   0 -14        845.10        910.84        71.00 o                         
  14   0 -14        214.97        239.07        47.39 o                         
  16   0 -14         27.21        -36.44        51.61 o                         
  18   0 -14         16.14         22.49        70.51 o                         
   0   1 -14        887.88        883.28        47.27 o                         
   1   1 -14        809.88        877.56        29.35 o                         
   2   1 -14        394.54        398.80        17.38 o                         
   3   1 -14        762.68        769.28        29.97 o                         
   4   1 -14        311.47        338.36        21.28 o                         
   5   1 -14        417.24        424.54        21.68 o                         
   6   1 -14        421.61        414.58        23.81 o                         
   7   1 -14        309.91        319.39        20.71 o                         
   8   1 -14        556.59        584.69        28.64 o                         
   9   1 -14        285.18        263.49        22.48 o                         
  10   1 -14          7.69          2.66        17.70 o                         
  11   1 -14         55.89         33.37        22.03 o                         
  12   1 -14         58.32         37.49        25.75 o                         
  13   1 -14         32.40         58.57        25.89 o                         
  14   1 -14        147.69        150.53        33.83 o                         
  15   1 -14        136.19         74.55        32.77 o                         
  16   1 -14         47.51         53.12        34.11 o                         
  17   1 -14          9.78        -37.39        37.39 o                         
  18   1 -14         18.29        -44.33        44.33 o                         
   0   2 -14        422.35        380.43        32.07 o                         
   1   2 -14        538.79        601.49        31.82 o                         
   2   2 -14        572.94        548.30        25.25 o                         
   3   2 -14        257.56        278.11        20.56 o                         
   4   2 -14         30.09         42.47        15.48 o                         
   5   2 -14        928.66        931.70        36.10 o                         
   6   2 -14         89.57        103.61        17.88 o                         
   7   2 -14        184.23        176.82        20.24 o                         
   8   2 -14         25.17         49.96        20.18 o                         
   9   2 -14         13.56          7.99        19.18 o                         
  10   2 -14         67.67         20.42        28.49 o                         
  11   2 -14         42.85        -16.51        20.06 o                         
  12   2 -14        119.17        112.95        28.04 o                         
  13   2 -14        146.70        133.74        29.89 o                         
  14   2 -14         16.22         10.00        27.77 o                         
  15   2 -14         90.34         43.55        31.93 o                         
  16   2 -14         10.91        -30.78        30.78 o                         
   0   3 -14         22.73         40.22        24.78 o                         
   1   3 -14        454.84        456.84        27.35 o                         
   2   3 -14         11.78          7.51        16.66 o                         
   3   3 -14         71.00         70.47        20.29 o                         
   4   3 -14         38.78          7.72        19.13 o                         
   5   3 -14        433.66        469.08        28.59 o                         
   6   3 -14         50.04         53.44        19.43 o                         
   7   3 -14        327.28        380.36        31.65 o                         
   8   3 -14         89.31         83.80        21.89 o                         
   9   3 -14         37.43         37.42        22.21 o                         
  10   3 -14          8.03         -5.63        24.79 o                         
  11   3 -14         17.09         -7.01        26.80 o                         
  12   3 -14         27.89         11.13        34.93 o                         
  13   3 -14         65.55         53.53        35.75 o                         
  14   3 -14          7.17        -30.44        30.44 o                         
   0   4 -14        170.54        178.68        38.15 o                         
   1   4 -14         91.68         93.79        24.80 o                         
   2   4 -14         62.11        104.34        26.36 o                         
   3   4 -14          0.94         29.10        24.62 o                         
   4   4 -14         22.85         -5.56        23.35 o                         
   5   4 -14         37.89         18.71        22.44 o                         
   6   4 -14         63.21         92.24        24.31 o                         
   7   4 -14         22.78         25.63        25.68 o                         
   8   4 -14         14.82         14.70        27.45 o                         
   9   4 -14         10.80         15.52        29.48 o                         
  10   4 -14         14.08        -28.66        28.66 o                         
  11   4 -14          8.14         69.39        75.05 o                         
   2   0 -13       3912.66       3888.83       116.46 o                         
   4   0 -13        475.08        507.64        28.69 o                         
   6   0 -13       2079.28       2171.16        78.01 o                         
   8   0 -13        948.25        968.05        48.86 o                         
  10   0 -13       1462.42       1521.83        84.87 o                         
  12   0 -13        304.52        326.75        41.28 o                         
  14   0 -13        200.67        167.56        42.40 o                         
  16   0 -13        671.87        786.16        85.20 o                         
  18   0 -13        124.67         98.25        73.35 o                         
   1   1 -13        266.60        275.44        15.35 o                         
   2   1 -13       1119.82       1114.18        31.18 o                         
   3   1 -13        143.35        158.70        12.12 o                         
   4   1 -13       1270.77       1309.97        50.09 o                         
   5   1 -13        654.65        700.85        26.53 o                         
   6   1 -13        205.11        194.04        18.79 o                         
   7   1 -13         94.97         76.72        16.44 o                         
   8   1 -13         71.43         49.85        15.81 o                         
   9   1 -13       1037.32       1106.47        43.40 o                         
  10   1 -13       1201.82       1301.41        49.23 o                         
  11   1 -13         67.38         49.37        19.10 o                         
  12   1 -13        117.19        138.46        23.18 o                         
  13   1 -13        119.18        129.59        25.16 o                         
  14   1 -13         70.63         43.19        25.55 o                         
  15   1 -13        150.94        127.98        30.41 o                         
  16   1 -13         63.22         39.13        31.59 o                         
  17   1 -13         79.39        145.66        42.42 o                         
  18   1 -13         62.17         42.15        46.63 o                         
   1   2 -13        467.56        415.89        21.66 o                         
   2   2 -13        144.83        135.25        14.29 o                         
   3   2 -13       1029.78       1110.69        38.07 o                         
   4   2 -13        893.69        906.29        33.49 o                         
   5   2 -13        400.29        433.59        23.94 o                         
   6   2 -13         98.34         70.89        15.59 o                         
   7   2 -13         26.33         56.72        15.98 o                         
   8   2 -13         23.01          0.00        15.44 o                         
   9   2 -13        363.64        363.81        25.26 o                         
  10   2 -13        410.52        402.33        27.11 o                         
  11   2 -13        682.35        647.12        37.23 o                         
  12   2 -13         80.25         33.28        23.84 o                         
  13   2 -13          5.09        -24.26        24.26 o                         
  14   2 -13          0.28         -3.40        27.24 o                         
  15   2 -13         81.73         86.63        32.15 o                         
  16   2 -13         25.15         51.55        32.57 o                         
  17   2 -13         74.47         82.02        34.72 o                         
   1   3 -13         24.20          6.69        16.81 o                         
   2   3 -13         72.53         70.08        17.49 o                         
   3   3 -13        880.34        818.37        37.62 o                         
   4   3 -13          9.69         -8.95        16.78 o                         
   5   3 -13        304.29        310.01        28.46 o                         
   6   3 -13          3.60         17.42        17.71 o                         
   7   3 -13         20.71         31.86        18.71 o                         
   8   3 -13         32.98         18.67        19.12 o                         
   9   3 -13         35.92         55.73        21.74 o                         
  10   3 -13         44.18         49.00        25.18 o                         
  11   3 -13        268.74        249.21        32.87 o                         
  12   3 -13         33.41         17.95        28.15 o                         
  13   3 -13         24.20          3.43        26.70 o                         
  14   3 -13         23.49          8.42        30.95 o                         
  15   3 -13         11.82        -21.95        32.07 o                         
   1   4 -13         54.40         97.09        24.36 o                         
   2   4 -13         32.52         65.27        22.94 o                         
   3   4 -13        162.21        141.01        24.71 o                         
   4   4 -13         17.01         12.89        21.61 o                         
   5   4 -13        156.71        107.36        23.99 o                         
   6   4 -13         47.06         46.28        22.90 o                         
   7   4 -13         16.95         41.74        23.82 o                         
   8   4 -13         26.94         53.77        26.17 o                         
   9   4 -13        100.03         47.84        28.57 o                         
  10   4 -13         28.96         -7.38        28.30 o                         
  11   4 -13         18.42         58.14        31.25 o                         
   1   5 -13          2.18        -17.08        26.25 o                         
   2   5 -13         54.71         51.30        29.29 o                         
   3   5 -13          5.06         27.67        60.44 o                         
   4   5 -13         31.65         85.29        74.86 o                         
   0   0 -12       5406.61       5391.27       274.68 o                         
   2   0 -12       4691.54       4683.01       133.46 o                         
   4   0 -12        122.46        131.67        14.56 o                         
   6   0 -12       1541.91       1505.73        52.50 o                         
   8   0 -12       2739.95       2772.95        97.34 o                         
  10   0 -12        719.24        795.35        47.84 o                         
  12   0 -12       1563.59       1755.92        90.52 o                         
  14   0 -12        452.73        481.35        55.65 o                         
  16   0 -12         84.27         61.08        48.88 o                         
  18   0 -12         38.79         24.07       139.95 o                         
   0   1 -12       1128.22       1094.06        42.94 o                         
   1   1 -12        529.76        546.89        18.65 o                         
   2   1 -12        463.88        482.81        17.56 o                         
   3   1 -12        658.78        674.87        22.47 o                         
   4   1 -12         67.33         53.21         9.53 o                         
   5   1 -12        315.30        296.76        15.14 o                         
   6   1 -12        762.82        833.59        30.58 o                         
   7   1 -12        851.60        916.81        36.47 o                         
   8   1 -12       1144.68       1221.92        44.69 o                         
   9   1 -12        558.67        602.51        29.42 o                         
  10   1 -12        229.31        291.30        21.63 o                         
  11   1 -12         36.15         25.37        17.60 o                         
  12   1 -12        169.82        142.73        21.46 o                         
  13   1 -12        367.17        397.67        30.85 o                         
  14   1 -12        369.18        364.09        33.21 o                         
  15   1 -12         32.96         48.32        27.36 o                         
  16   1 -12         75.52         76.30        29.25 o                         
  17   1 -12         60.82         99.03        33.76 o                         
  18   1 -12         95.09        115.10        37.45 o                         
  19   1 -12         48.33         14.10        58.66 o                         
   0   2 -12       1357.20       1364.21        63.80 o                         
   1   2 -12        338.30        347.91        18.62 o                         
   2   2 -12        256.51        279.98        16.77 o                         
   3   2 -12        709.05        707.94        28.04 o                         
   4   2 -12        538.31        549.41        25.14 o                         
   5   2 -12        432.15        419.79        27.50 o                         
   6   2 -12        276.39        279.98        19.74 o                         
   7   2 -12       1301.62       1342.81        43.97 o                         
   8   2 -12        166.19        173.91        18.04 o                         
   9   2 -12        144.09        165.93        19.17 o                         
  10   2 -12        232.14        200.93        21.72 o                         
  11   2 -12         72.25         57.90        21.09 o                         
  12   2 -12         57.76         55.93        22.12 o                         
  13   2 -12        635.69        633.57        39.31 o                         
  14   2 -12        111.96         64.98        27.93 o                         
  15   2 -12         66.80         16.11        30.21 o                         
  16   2 -12         64.90         95.20        33.41 o                         
  17   2 -12         56.24         28.09        33.67 o                         
   0   3 -12        138.16        158.29        25.28 o                         
   1   3 -12        154.87        192.80        20.03 o                         
   2   3 -12          2.06         30.65        15.20 o                         
   3   3 -12        208.87        197.39        19.25 o                         
   4   3 -12         21.95         15.43        16.42 o                         
   5   3 -12        460.70        567.69        29.26 o                         
   6   3 -12        112.39        119.55        19.55 o                         
   7   3 -12        650.97        670.64        31.40 o                         
   8   3 -12         29.57         16.81        19.49 o                         
   9   3 -12        210.59        176.73        26.06 o                         
  10   3 -12         24.60         19.98        23.69 o                         
  11   3 -12        132.25         97.06        26.98 o                         
  12   3 -12         19.87        -12.27        23.98 o                         
  13   3 -12        258.59        167.25        31.04 o                         
  14   3 -12          6.78         -9.84        29.85 o                         
  15   3 -12         49.09         45.72        32.84 o                         
   0   4 -12         40.76         76.09        32.34 o                         
   1   4 -12        195.52        213.38        24.90 o                         
   2   4 -12          9.32         22.53        20.53 o                         
   3   4 -12         11.38         16.99        20.06 o                         
   4   4 -12          1.48          9.68        21.85 o                         
   5   4 -12         93.08        101.61        28.91 o                         
   6   4 -12         16.69         37.66        21.48 o                         
   7   4 -12        150.53        130.42        25.19 o                         
   8   4 -12         13.69         75.14        27.28 o                         
   9   4 -12         30.44         18.20        26.85 o                         
  10   4 -12          1.60          7.63        28.27 o                         
  11   4 -12          4.19         46.12        30.34 o                         
  12   4 -12         24.75        -12.12        29.26 o                         
   0   5 -12        123.45        104.53        40.21 o                         
   1   5 -12         32.42         22.65        26.44 o                         
   2   5 -12          3.91         44.26        27.91 o                         
   3   5 -12          1.53        -26.88        26.88 o                         
   4   5 -12          2.44         -7.28        30.09 o                         
   5   5 -12         15.70        -17.16        36.25 o                         
   2   0 -11        157.34        175.35        12.71 o                         
   4   0 -11       4552.36       4358.24       134.84 o                         
   6   0 -11        243.34        257.87        18.39 o                         
   8   0 -11          3.22         14.73        13.65 o                         
  10   0 -11       1655.82       1740.03        77.89 o                         
  12   0 -11        393.16        455.32        44.96 o                         
  14   0 -11        267.39        296.26        37.86 o                         
  16   0 -11        147.72        153.30        42.37 o                         
  18   0 -11        308.45        461.28        88.95 o                         
   1   1 -11        302.01        323.61        13.37 o                         
   2   1 -11       3261.84       3155.35        75.90 o                         
   3   1 -11       1113.65       1034.87        29.31 o                         
   4   1 -11       1369.04       1314.64        38.25 o                         
   5   1 -11        744.84        758.73        23.87 o                         
   6   1 -11        511.23        541.98        23.59 o                         
   7   1 -11        143.98        136.74        13.44 o                         
   8   1 -11        524.67        529.72        23.53 o                         
   9   1 -11         71.35         55.37        15.33 o                         
  10   1 -11       2139.05       2097.26        63.07 o                         
  11   1 -11        390.58        402.77        23.67 o                         
  12   1 -11         55.83         16.73        17.58 o                         
  13   1 -11        115.90        105.31        23.55 o                         
  14   1 -11        114.33         45.70        24.35 o                         
  15   1 -11         55.12         21.52        25.75 o                         
  16   1 -11        216.60        256.39        33.61 o                         
  17   1 -11         26.00         -6.79        30.55 o                         
  18   1 -11         21.90         14.54        33.32 o                         
  19   1 -11         45.84         69.12        35.88 o                         
   1   2 -11        913.59        899.79        30.86 o                         
   2   2 -11        461.11        496.04        21.11 o                         
   3   2 -11       2439.11       2468.97        68.29 o                         
   4   2 -11        154.68        166.81        15.02 o                         
   5   2 -11        402.80        461.74        21.30 o                         
   6   2 -11        310.90        292.21        18.72 o                         
   7   2 -11         85.26         69.93        14.47 o                         
   8   2 -11        190.80        158.19        17.42 o                         
   9   2 -11        913.91        964.30        44.86 o                         
  10   2 -11        167.49        138.61        19.73 o                         
  11   2 -11        273.72        311.93        24.77 o                         
  12   2 -11         24.19          8.45        19.77 o                         
  13   2 -11          5.82         -2.69        21.80 o                         
  14   2 -11         35.84        -23.33        23.33 o                         
  15   2 -11        137.55        118.61        29.37 o                         
  16   2 -11        169.36        138.01        33.36 o                         
  17   2 -11         99.37        180.96        34.86 o                         
  18   2 -11          2.48        -17.81        34.63 o                         
   1   3 -11        315.22        347.10        21.20 o                         
   2   3 -11        385.59        343.96        21.00 o                         
   3   3 -11        314.81        339.82        21.08 o                         
   4   3 -11        135.83        115.70        17.69 o                         
   5   3 -11        308.21        344.46        26.47 o                         
   6   3 -11         87.18         97.24        18.18 o                         
   7   3 -11         70.43         69.78        18.40 o                         
   8   3 -11         29.79         36.70        18.28 o                         
   9   3 -11        273.87        267.75        26.54 o                         
  10   3 -11         12.76         12.87        22.85 o                         
  11   3 -11         72.69         48.08        25.18 o                         
  12   3 -11         25.54        -10.82        24.33 o                         
  13   3 -11         75.58         48.30        26.85 o                         
  14   3 -11         11.67        -27.97        28.34 o                         
  15   3 -11         74.65          9.29        42.48 o                         
  16   3 -11          6.98         -2.30        32.01 o                         
   1   4 -11         20.89         44.84        19.27 o                         
   2   4 -11         98.30        110.21        20.93 o                         
   3   4 -11        256.31        271.98        25.90 o                         
   4   4 -11         18.52         20.94        20.04 o                         
   5   4 -11        125.60        128.30        22.48 o                         
   6   4 -11        136.96        162.14        24.63 o                         
   7   4 -11         47.57         56.53        23.12 o                         
   8   4 -11         93.65         92.07        27.19 o                         
   9   4 -11         24.24         24.43        26.80 o                         
  10   4 -11         65.94         39.03        29.04 o                         
  11   4 -11         72.33         81.65        28.46 o                         
  12   4 -11         11.42          6.94        28.34 o                         
  13   4 -11          8.96        -23.82        49.30 o                         
   1   5 -11          2.22         -2.87        26.21 o                         
   2   5 -11         17.38         33.49        27.28 o                         
   3   5 -11          6.19         48.87        28.54 o                         
   4   5 -11         53.54         79.04        30.61 o                         
   5   5 -11          3.57         22.56        27.37 o                         
   6   5 -11          1.60         19.80        29.86 o                         
   0   0 -10       8817.25       8683.29       371.53 o                         
   2   0 -10       3233.81       3158.02        96.80 o                         
   4   0 -10       8737.90       8964.11       258.16 o                         
   6   0 -10       3855.83       3728.19       124.22 o                         
   8   0 -10       1337.79       1353.76        53.28 o                         
  10   0 -10        813.73        918.28        52.09 o                         
  12   0 -10        842.13        867.09        54.51 o                         
  14   0 -10        228.22        281.62        34.88 o                         
  16   0 -10        308.79        270.94        47.80 o                         
  18   0 -10         23.98        145.42        53.41 o                         
  20   0 -10        163.55        167.06        84.65 o                         
   0   1 -10       3540.55       3549.98       106.23 o                         
   1   1 -10       1458.29       1427.80        33.59 o                         
   2   1 -10       1786.16       1852.06        41.44 o                         
   3   1 -10        592.84        629.25        20.32 o                         
   4   1 -10        214.88        200.82        13.24 o                         
   5   1 -10       2277.15       2286.43        54.45 o                         
   6   1 -10       1302.94       1278.49        32.10 o                         
   7   1 -10        815.51        845.86        25.28 o                         
   8   1 -10        642.26        668.57        26.23 o                         
   9   1 -10        145.46        171.53        16.60 o                         
  10   1 -10         14.30         -1.50        13.31 o                         
  11   1 -10        455.78        453.31        25.54 o                         
  12   1 -10        166.89        158.81        19.31 o                         
  13   1 -10        241.21        196.99        25.72 o                         
  14   1 -10        382.95        347.78        31.09 o                         
  15   1 -10        106.25        157.71        28.34 o                         
  16   1 -10        110.49         75.20        27.39 o                         
  17   1 -10        112.48        104.48        32.75 o                         
  18   1 -10          7.85          3.24        36.67 o                         
  19   1 -10          6.96        -21.51        32.93 o                         
   0   2 -10        864.66        904.50        41.74 o                         
   1   2 -10       1395.77       1388.93        40.91 o                         
   2   2 -10        736.99        722.28        25.11 o                         
   3   2 -10        191.69        215.04        13.65 o                         
   4   2 -10        112.24        125.65        12.12 o                         
   5   2 -10       1142.53       1153.65        35.90 o                         
   6   2 -10        366.18        365.18        19.65 o                         
   7   2 -10       1154.63       1145.02        39.00 o                         
   8   2 -10       1528.64       1526.35        51.65 o                         
   9   2 -10        123.18        103.00        17.16 o                         
  10   2 -10        201.71        224.11        20.88 o                         
  11   2 -10        121.30        121.62        21.47 o                         
  12   2 -10         17.26          1.23        19.57 o                         
  13   2 -10        220.34        233.51        27.24 o                         
  14   2 -10         64.52         22.47        24.15 o                         
  15   2 -10        199.76        182.34        29.08 o                         
  16   2 -10          6.88        -27.06        27.06 o                         
  17   2 -10          0.98          5.83        30.05 o                         
  18   2 -10         14.19         12.55        34.51 o                         
   0   3 -10        409.73        451.33        31.33 o                         
   1   3 -10       1806.52       1817.29        51.73 o                         
   2   3 -10          1.78          9.32        12.94 o                         
   3   3 -10        487.64        496.04        23.48 o                         
   4   3 -10          3.24          9.94        14.80 o                         
   5   3 -10       1427.39       1338.02        47.42 o                         
   6   3 -10        165.69        187.68        19.58 o                         
   7   3 -10        336.50        346.24        23.76 o                         
   8   3 -10        127.39        133.00        20.23 o                         
   9   3 -10        164.10        180.09        24.12 o                         
  10   3 -10         29.89         24.28        23.82 o                         
  11   3 -10         35.29         28.43        24.78 o                         
  12   3 -10         37.76         39.51        25.52 o                         
  13   3 -10        275.98        246.71        35.17 o                         
  14   3 -10          2.65        -25.20        25.20 o                         
  15   3 -10         84.62         40.33        28.43 o                         
  16   3 -10          1.15        -28.46        28.46 o                         
   0   4 -10        286.57        284.39        34.97 o                         
   1   4 -10        105.47        132.35        20.83 o                         
   2   4 -10         43.38         56.51        18.72 o                         
   3   4 -10          0.19         -5.31        18.88 o                         
   4   4 -10         46.58         56.15        19.91 o                         
   5   4 -10          8.62         28.05        18.61 o                         
   6   4 -10         89.09        119.36        21.82 o                         
   7   4 -10        200.06        243.01        25.40 o                         
   8   4 -10         58.97         37.59        25.36 o                         
   9   4 -10         39.20         37.08        26.06 o                         
  10   4 -10          1.82         13.13        26.39 o                         
  11   4 -10          4.03          3.55        26.02 o                         
  12   4 -10          9.92         22.61        28.44 o                         
  13   4 -10         51.92         62.15        32.40 o                         
   0   5 -10        133.56        127.56        44.58 o                         
   1   5 -10          8.35         26.14        26.70 o                         
   2   5 -10          8.10         30.33        26.02 o                         
   3   5 -10          4.57         22.37        27.98 o                         
   4   5 -10          1.56         -2.46        26.17 o                         
   5   5 -10          0.38         18.51        27.79 o                         
   6   5 -10         31.40         46.31        29.12 o                         
   7   5 -10         46.59         42.37        34.69 o                         
   8   5 -10          9.48         95.94       103.84 o                         
   2   0  -9       8258.80       8127.74       221.06 o                         
   4   0  -9       1359.98       1276.94        39.65 o                         
   6   0  -9       1243.90       1186.79        43.42 o                         
   8   0  -9       2274.93       2245.10        78.01 o                         
  10   0  -9        958.39       1038.16        49.64 o                         
  12   0  -9        140.63        163.38        25.27 o                         
  14   0  -9        189.46        228.44        32.21 o                         
  16   0  -9        358.60        395.60        54.40 o                         
  18   0  -9        256.63        306.87       122.08 o                         
  20   0  -9         60.09         25.11        50.53 o                         
   1   1  -9       5537.13       5638.81       121.91 o                         
   2   1  -9       8660.65       8579.85       187.01 o                         
   3   1  -9        349.77        350.77        12.66 o                         
   4   1  -9       3889.64       3881.37        88.67 o                         
   5   1  -9        427.29        414.62        14.64 o                         
   6   1  -9        362.04        401.78        15.72 o                         
   7   1  -9        276.68        272.81        17.56 o                         
   8   1  -9        427.04        426.74        26.21 o                         
   9   1  -9       1834.51       1924.50        56.71 o                         
  10   1  -9       2455.86       2522.18        72.03 o                         
  11   1  -9        368.58        396.18        23.14 o                         
  12   1  -9        309.98        321.42        21.97 o                         
  13   1  -9        480.19        510.28        30.04 o                         
  14   1  -9         52.94         43.09        21.49 o                         
  15   1  -9         60.73         59.43        27.55 o                         
  16   1  -9        278.61        259.04        31.42 o                         
  17   1  -9        244.51        282.21        38.42 o                         
  18   1  -9        232.67        185.12        38.27 o                         
  19   1  -9          7.37          7.27        34.15 o                         
  20   1  -9          7.14         50.16        49.43 o                         
   1   2  -9         62.93         61.79         8.83 o                         
   2   2  -9        412.61        447.38        18.05 o                         
   3   2  -9       3919.15       3884.68        88.16 o                         
   4   2  -9        655.24        669.73        23.06 o                         
   5   2  -9        748.70        756.41        27.42 o                         
   6   2  -9          7.78         -2.97        11.23 o                         
   7   2  -9        360.25        384.40        20.89 o                         
   8   2  -9        246.00        232.03        18.69 o                         
   9   2  -9        301.23        313.66        25.67 o                         
  10   2  -9        128.59        140.29        18.13 o                         
  11   2  -9       1251.56       1244.56        50.47 o                         
  12   2  -9        237.45        219.40        23.71 o                         
  13   2  -9         36.96         37.44        21.06 o                         
  14   2  -9         27.20        -18.06        22.75 o                         
  15   2  -9         65.46         54.42        24.14 o                         
  16   2  -9          8.01         31.81        29.05 o                         
  17   2  -9        108.10        112.31        33.48 o                         
  18   2  -9         80.31         51.76        34.89 o                         
  19   2  -9         64.18         28.53        42.93 o                         
   1   3  -9         48.08         50.44        12.68 o                         
   2   3  -9         70.09         57.06        14.60 o                         
   3   3  -9        991.13       1070.06        34.30 o                         
   4   3  -9        318.84        311.27        20.29 o                         
   5   3  -9       1205.83       1174.35        41.04 o                         
   6   3  -9         36.78         33.45        14.78 o                         
   7   3  -9         58.21         72.38        16.12 o                         
   8   3  -9         38.48         23.55        17.36 o                         
   9   3  -9        285.44        311.10        29.64 o                         
  10   3  -9         14.04         -8.03        21.66 o                         
  11   3  -9        515.59        557.72        34.69 o                         
  12   3  -9          1.59        -21.20        21.20 o                         
  13   3  -9         18.34        -22.85        22.85 o                         
  14   3  -9         15.48          9.97        25.00 o                         
  15   3  -9         54.79         19.95        28.15 o                         
  16   3  -9         15.86          2.42        29.20 o                         
  17   3  -9         23.33        -32.73        32.73 o                         
   1   4  -9         39.63         54.46        19.67 o                         
   2   4  -9        348.61        368.75        23.92 o                         
   3   4  -9        329.09        333.65        25.04 o                         
   4   4  -9        107.33         99.53        19.54 o                         
   5   4  -9        299.81        259.14        23.32 o                         
   6   4  -9         12.13         82.85        23.40 o                         
   7   4  -9         12.32         48.79        21.89 o                         
   8   4  -9         85.65        117.37        25.51 o                         
   9   4  -9        136.90        154.53        27.31 o                         
  10   4  -9          5.16        -22.33        23.48 o                         
  11   4  -9         35.21         -4.45        26.22 o                         
  12   4  -9          6.27          6.43        27.71 o                         
  13   4  -9         17.12          7.53        29.83 o                         
  14   4  -9          3.27        -38.31        48.49 o                         
   1   5  -9          7.98        -23.44        26.05 o                         
   2   5  -9         64.08        110.63        28.40 o                         
   3   5  -9          2.35        -10.94        28.60 o                         
   4   5  -9         30.08         33.02        26.57 o                         
   5   5  -9         13.22         40.84        28.91 o                         
   6   5  -9         15.78         48.72        31.64 o                         
   7   5  -9          2.93         33.40        31.75 o                         
   8   5  -9         15.41         21.94        31.74 o                         
   0   0  -8       8286.41       7922.64       318.90 o                         
   2   0  -8       4960.22       5043.84       136.94 o                         
   4   0  -8        596.58        599.11        23.12 o                         
   6   0  -8        995.16        876.20        37.25 o                         
   8   0  -8       5558.98       5303.57       165.23 o                         
  10   0  -8         87.97        100.89        17.66 o                         
  12   0  -8       1415.55       1407.08        66.93 o                         
  14   0  -8        683.43        728.93        60.29 o                         
  16   0  -8         49.68         -6.46        35.07 o                         
  18   0  -8        301.47        303.86        55.36 o                         
  20   0  -8        124.38        101.42        55.32 o                         
   0   1  -8        849.66        873.12        29.24 o                         
   1   1  -8       1596.98       1661.00        39.67 o                         
   2   1  -8       1919.88       1832.16        45.42 o                         
   3   1  -8        612.05        673.32        17.99 o                         
   4   1  -8         63.67         63.55         6.68 o                         
   5   1  -8       1068.22       1016.38        25.47 o                         
   6   1  -8       1962.03       2007.61        44.89 o                         
   7   1  -8       2378.22       2338.38        59.27 o                         
   8   1  -8       2525.26       2558.21        68.80 o                         
   9   1  -8        761.79        795.02        36.14 o                         
  10   1  -8        182.65        194.75        17.15 o                         
  11   1  -8         55.49         81.93        19.37 o                         
  12   1  -8        693.97        701.77        30.64 o                         
  13   1  -8        265.21        245.06        21.91 o                         
  14   1  -8        697.88        686.88        39.26 o                         
  15   1  -8        106.04        122.65        25.17 o                         
  16   1  -8         28.80         46.15        25.98 o                         
  17   1  -8        247.44        270.87        34.07 o                         
  18   1  -8         21.97          3.35        28.71 o                         
  19   1  -8         27.82        -15.74        31.60 o                         
  20   1  -8        105.81        221.34        43.24 o                         
   0   2  -8        367.89        388.62        18.65 o                         
   1   2  -8       2380.92       2503.76        52.47 o                         
   2   2  -8        483.41        475.28        16.53 o                         
   3   2  -8       1179.75       1185.18        31.09 o                         
   4   2  -8        540.76        590.15        20.26 o                         
   5   2  -8        899.34        923.44        28.73 o                         
   6   2  -8        294.27        301.88        16.89 o                         
   7   2  -8       1414.62       1467.03        44.25 o                         
   8   2  -8        403.57        424.84        21.22 o                         
   9   2  -8        409.49        438.32        23.67 o                         
  10   2  -8        590.12        588.84        27.82 o                         
  11   2  -8         60.26         49.46        17.10 o                         
  12   2  -8        350.87        412.09        34.50 o                         
  13   2  -8        858.84        940.77        43.10 o                         
  14   2  -8         62.58         37.24        23.75 o                         
  15   2  -8        241.15        266.09        28.85 o                         
  16   2  -8         17.71         16.76        25.74 o                         
  17   2  -8          9.38          7.43        31.50 o                         
  18   2  -8         42.89         70.65        36.04 o                         
  19   2  -8         76.69         17.59        40.94 o                         
   0   3  -8        633.49        626.84        35.45 o                         
   1   3  -8        666.89        719.39        24.57 o                         
   2   3  -8          2.06          6.12        10.75 o                         
   3   3  -8        309.33        283.38        17.57 o                         
   4   3  -8        138.65        166.61        14.98 o                         
   5   3  -8       2034.92       2060.43        62.11 o                         
   6   3  -8        106.03        137.23        16.77 o                         
   7   3  -8        209.56        241.54        21.19 o                         
   8   3  -8         11.50          2.26        17.36 o                         
   9   3  -8         88.14         93.61        21.24 o                         
  10   3  -8         77.77         71.54        21.32 o                         
  11   3  -8         75.93         84.79        22.65 o                         
  12   3  -8         66.71         76.69        24.11 o                         
  13   3  -8        446.36        398.84        32.62 o                         
  14   3  -8         18.17          8.60        24.65 o                         
  15   3  -8         78.89        147.78        30.63 o                         
  16   3  -8         12.18        -13.48        27.48 o                         
  17   3  -8          2.73        -19.17        28.70 o                         
   0   4  -8         82.91         91.37        25.69 o                         
   1   4  -8        284.60        281.82        21.94 o                         
   2   4  -8         21.72         43.13        16.93 o                         
   3   4  -8         10.85          8.26        15.53 o                         
   4   4  -8          1.93         28.84        16.98 o                         
   5   4  -8         17.60         12.04        18.01 o                         
   6   4  -8         84.88        138.08        21.22 o                         
   7   4  -8        243.71        275.46        28.60 o                         
   8   4  -8        184.97        180.33        27.09 o                         
   9   4  -8          6.81         39.04        24.02 o                         
  10   4  -8         39.78          2.57        23.34 o                         
  11   4  -8          2.05         15.00        25.77 o                         
  12   4  -8        117.81        111.98        30.80 o                         
  13   4  -8         61.97         54.02        30.68 o                         
  14   4  -8         29.75        -26.10        30.96 o                         
   0   5  -8        185.54        155.44        39.59 o                         
   1   5  -8         20.37         50.01        26.69 o                         
   2   5  -8          9.88         19.99        27.86 o                         
   3   5  -8          7.21         61.58        28.33 o                         
   4   5  -8         15.06         27.09        25.56 o                         
   5   5  -8          5.59         10.07        27.49 o                         
   6   5  -8         63.06         94.43        31.60 o                         
   7   5  -8         40.12         -8.03        28.05 o                         
   8   5  -8         30.51        -11.98        29.06 o                         
   9   5  -8          0.03         -6.93        38.86 o                         
   2   0  -7        794.99        780.28        24.76 o                         
   4   0  -7      13998.18      13379.73       371.46 o                         
   6   0  -7       2917.18       2954.25        95.58 o                         
   8   0  -7         38.89         44.49        10.25 o                         
  10   0  -7       5498.31       5294.66       165.00 o                         
  12   0  -7       2780.55       2762.36       104.41 o                         
  14   0  -7        915.83        942.98        70.03 o                         
  16   0  -7        234.94        204.08        50.72 o                         
  18   0  -7        374.82        399.71        55.44 o                         
  20   0  -7         35.28          4.74        55.01 o                         
   1   1  -7        609.13        612.98        18.42 o                         
   2   1  -7       4466.65       4508.22        92.44 o                         
   3   1  -7        660.79        608.90        17.27 o                         
   4   1  -7       2444.56       2374.24        52.27 o                         
   5   1  -7       2255.68       2292.50        52.60 o                         
   6   1  -7       1206.28       1166.53        29.61 o                         
   7   1  -7         36.56         41.08         7.32 o                         
   8   1  -7        611.80        587.55        22.78 o                         
   9   1  -7         60.36         35.09        10.23 o                         
  10   1  -7       3831.47       3738.56        96.07 o                         
  11   1  -7       1511.56       1491.21        45.56 o                         
  12   1  -7        114.80        108.09        16.76 o                         
  13   1  -7         23.83          9.31        15.92 o                         
  14   1  -7        157.13        146.62        21.93 o                         
  15   1  -7        225.77        182.38        28.14 o                         
  16   1  -7        399.65        444.26        36.92 o                         
  17   1  -7         89.80         87.13        27.98 o                         
  18   1  -7         23.89         39.77        28.30 o                         
  19   1  -7          8.02        -17.53        36.50 o                         
  20   1  -7          3.55         37.84        35.11 o                         
   1   2  -7       1165.15       1177.04        28.12 o                         
   2   2  -7       3240.90       3254.24        64.39 o                         
   3   2  -7       3071.85       3041.33        62.00 o                         
   4   2  -7         45.05         37.71         7.92 o                         
   5   2  -7       1563.50       1562.93        38.47 o                         
   6   2  -7        605.13        641.33        23.17 o                         
   7   2  -7          6.80         -6.04        10.28 o                         
   8   2  -7        616.26        646.19        26.62 o                         
   9   2  -7       1953.96       1995.80        57.69 o                         
  10   2  -7        395.72        382.17        22.07 o                         
  11   2  -7       1314.18       1328.35        46.78 o                         
  12   2  -7         49.16         45.92        18.08 o                         
  13   2  -7         13.59         12.59        18.86 o                         
  14   2  -7        133.05         90.98        23.70 o                         
  15   2  -7        395.33        366.70        35.22 o                         
  16   2  -7        134.78        152.11        28.27 o                         
  17   2  -7        121.50         73.98        28.15 o                         
  18   2  -7         16.16        -31.50        31.50 o                         
  19   2  -7         12.84         -0.69        34.43 o                         
   1   3  -7        323.38        326.76        14.71 o                         
   2   3  -7        102.00        103.96        10.85 o                         
   3   3  -7        512.09        517.57        20.52 o                         
   4   3  -7        182.87        193.29        15.33 o                         
   5   3  -7       1121.10       1101.48        35.92 o                         
   6   3  -7        167.22        207.24        18.68 o                         
   7   3  -7         30.16         26.93        14.70 o                         
   8   3  -7         45.14         55.07        16.72 o                         
   9   3  -7        640.80        639.52        33.90 o                         
  10   3  -7         84.32         91.82        20.52 o                         
  11   3  -7        309.12        320.65        26.74 o                         
  12   3  -7          8.00        -19.92        19.92 o                         
  13   3  -7        104.93         75.90        24.26 o                         
  14   3  -7          7.96          2.68        24.55 o                         
  15   3  -7        172.87        121.88        28.11 o                         
  16   3  -7         67.50         38.06        28.59 o                         
  17   3  -7        100.23         95.15        32.61 o                         
   1   4  -7          6.75          1.26        14.76 o                         
   2   4  -7         83.97         82.79        16.29 o                         
   3   4  -7        688.03        729.96        30.28 o                         
   4   4  -7          3.30          1.45        16.44 o                         
   5   4  -7        225.35        257.08        23.43 o                         
   6   4  -7        125.26        125.04        21.24 o                         
   7   4  -7         94.32        116.71        23.28 o                         
   8   4  -7         91.52        142.70        25.18 o                         
   9   4  -7         51.73         30.81        22.64 o                         
  10   4  -7         66.39         64.77        25.95 o                         
  11   4  -7        112.14        128.57        27.45 o                         
  12   4  -7          8.29         45.31        27.95 o                         
  13   4  -7         21.48          3.49        28.41 o                         
  14   4  -7          3.39         -0.81        30.71 o                         
   1   5  -7         24.50         39.94        27.04 o                         
   2   5  -7         42.68         31.00        28.64 o                         
   3   5  -7         44.67         69.11        29.82 o                         
   4   5  -7        136.10        163.56        28.75 o                         
   5   5  -7         10.54         12.92        27.53 o                         
   6   5  -7          3.81         -6.42        26.70 o                         
   7   5  -7          1.27        -11.30        26.96 o                         
   8   5  -7         13.79        -26.80        26.80 o                         
   9   5  -7          1.43          0.80        28.55 o                         
  10   5  -7         74.41        210.62        87.56 o                         
   0   0  -6      18110.43      18168.06       911.52 o                         
   2   0  -6      16833.70      16451.86       474.44 o                         
   4   0  -6       7908.16       8172.06       247.79 o                         
   6   0  -6       8343.40       7884.96       244.49 o                         
   8   0  -6       3457.49       3211.90        88.77 o                         
  10   0  -6        275.60        286.63        19.84 o                         
  12   0  -6       4826.71       4670.71       174.69 o                         
  14   0  -6        909.58        995.43        64.85 o                         
  16   0  -6        350.28        419.05        52.72 o                         
  18   0  -6        347.07        298.03        49.13 o                         
  20   0  -6        417.29        380.49        64.68 o                         
   0   1  -6       7052.24       6893.13       216.88 o                         
   1   1  -6        323.37        295.52        10.97 o                         
   2   1  -6        717.18        742.84        19.50 o                         
   3   1  -6         45.85         54.64         5.08 o                         
   4   1  -6       1850.01       1903.34        45.60 o                         
   5   1  -6       5598.01       5620.52       126.90 o                         
   6   1  -6       1626.20       1570.26        40.15 o                         
   7   1  -6       1568.25       1554.53        37.54 o                         
   8   1  -6       2101.18       2100.04        55.45 o                         
   9   1  -6        376.13        432.00        21.50 o                         
  10   1  -6         14.58          1.57        10.10 o                         
  11   1  -6        939.35       1019.75        40.42 o                         
  12   1  -6        397.54        422.32        22.00 o                         
  13   1  -6        838.38        845.08        39.39 o                         
  14   1  -6        535.20        590.40        34.23 o                         
  15   1  -6         85.12         26.49        19.83 o                         
  16   1  -6        298.28        321.19        32.76 o                         
  17   1  -6        262.44        225.25        31.78 o                         
  18   1  -6         40.09        107.90        30.23 o                         
  19   1  -6         46.95         55.57        33.11 o                         
  20   1  -6         92.30         31.81        34.01 o                         
   0   2  -6       9740.74       9689.18       256.83 o                         
   1   2  -6       2946.82       2704.04        57.83 o                         
   2   2  -6       1526.93       1538.02        33.79 o                         
   3   2  -6       1234.31       1263.74        28.33 o                         
   4   2  -6         88.37         85.48         7.58 o                         
   5   2  -6       1416.41       1463.27        40.00 o                         
   6   2  -6       1208.35       1254.64        34.27 o                         
   7   2  -6       2814.98       2830.42        71.47 o                         
   8   2  -6       1455.97       1482.67        44.10 o                         
   9   2  -6        232.84        279.36        17.30 o                         
  10   2  -6         26.35         25.33        14.23 o                         
  11   2  -6         81.68         90.09        18.54 o                         
  12   2  -6         48.07         53.34        17.57 o                         
  13   2  -6        693.63        684.28        34.16 o                         
  14   2  -6        250.43        252.55        31.99 o                         
  15   2  -6        204.83        155.19        31.66 o                         
  16   2  -6         48.40        -20.59        22.72 o                         
  17   2  -6         40.07         43.68        27.33 o                         
  18   2  -6         37.37          0.80        31.32 o                         
  19   2  -6         36.36          9.24        31.93 o                         
   0   3  -6        645.04        611.15        28.61 o                         
   1   3  -6       1620.89       1615.44        38.74 o                         
   2   3  -6         23.42         18.84         8.86 o                         
   3   3  -6        417.83        402.53        18.08 o                         
   4   3  -6         88.48         79.16        11.68 o                         
   5   3  -6       1074.95       1063.97        33.33 o                         
   6   3  -6        207.58        217.84        16.13 o                         
   7   3  -6       2359.96       2371.36        69.47 o                         
   8   3  -6        158.15        143.82        18.92 o                         
   9   3  -6        423.42        402.56        25.13 o                         
  10   3  -6        197.60        179.30        21.29 o                         
  11   3  -6         61.53         17.64        18.81 o                         
  12   3  -6         53.79        100.59        22.30 o                         
  13   3  -6        248.50        241.04        26.74 o                         
  14   3  -6         23.28         40.73        24.61 o                         
  15   3  -6        105.09        125.11        27.74 o                         
  16   3  -6          4.94        -27.36        27.36 o                         
  17   3  -6         25.67         28.78        30.43 o                         
  18   3  -6         17.53         12.90        54.47 o                         
   0   4  -6        363.24        368.62        31.43 o                         
   1   4  -6        272.71        244.82        19.58 o                         
   2   4  -6         50.02         58.04        14.59 o                         
   3   4  -6        108.41         80.88        15.80 o                         
   4   4  -6         20.08         24.22        15.77 o                         
   5   4  -6        104.01        112.16        18.66 o                         
   6   4  -6         21.39        -17.48        17.48 o                         
   7   4  -6        235.09        233.82        24.49 o                         
   8   4  -6        133.64        112.68        24.82 o                         
   9   4  -6        148.04        127.07        25.24 o                         
  10   4  -6         15.83         29.36        24.20 o                         
  11   4  -6          4.19        -15.58        25.86 o                         
  12   4  -6         25.42         10.08        27.16 o                         
  13   4  -6        157.73        134.30        31.96 o                         
  14   4  -6          9.30         -4.80        30.22 o                         
  15   4  -6         23.85         -0.53        34.47 o                         
   0   5  -6        198.76        194.75        45.72 o                         
   1   5  -6         13.72         39.62        35.79 o                         
   2   5  -6         17.09         28.58        27.98 o                         
   3   5  -6          7.26         33.75        28.27 o                         
   4   5  -6         18.68         32.89        25.90 o                         
   5   5  -6         28.76         39.59        28.83 o                         
   6   5  -6         58.81         -2.28        26.66 o                         
   7   5  -6         31.70        -10.69        26.31 o                         
   8   5  -6         59.33         51.56        29.14 o                         
   9   5  -6          0.05        -23.15        27.95 o                         
  10   5  -6          0.69         86.28        41.21 o                         
   2   0  -5      19614.90      19335.39       593.82 o                         
   4   0  -5        840.48        863.07        29.51 o                         
   6   0  -5       1488.09       1445.45        41.89 o                         
   8   0  -5       5905.06       6022.32       175.82 o                         
  10   0  -5        488.69        512.32        28.56 o                         
  12   0  -5          3.72         22.67        15.86 o                         
  14   0  -5        537.84        685.88        55.16 o                         
  16   0  -5        664.39        714.70        65.38 o                         
  18   0  -5        361.96        378.14        76.25 o                         
  20   0  -5         23.77         23.08        42.80 o                         
   1   1  -5       5395.17       5420.25       105.45 o                         
   2   1  -5       9650.22       9445.29       201.76 o                         
   3   1  -5       2808.55       2729.00        64.44 o                         
   4   1  -5       7312.34       7134.87       151.06 o                         
   5   1  -5        639.95        629.83        18.45 o                         
   6   1  -5          1.85          5.32         6.40 o                         
   7   1  -5       1122.78       1192.84        34.88 o                         
   8   1  -5        818.65        803.99        24.89 o                         
   9   1  -5       1672.00       1643.64        42.71 o                         
  10   1  -5       2403.62       2326.71        59.91 o                         
  11   1  -5        472.79        449.64        21.44 o                         
  12   1  -5        332.05        315.14        20.33 o                         
  13   1  -5        253.25        231.87        21.07 o                         
  14   1  -5        224.74        230.12        22.82 o                         
  15   1  -5         74.98         63.17        21.28 o                         
  16   1  -5        101.64        127.74        27.22 o                         
  17   1  -5         88.08        142.31        32.88 o                         
  18   1  -5        291.67        392.11        42.98 o                         
  19   1  -5         53.17         60.75        34.60 o                         
  20   1  -5         26.06         10.76        33.75 o                         
  21   1  -5         27.24          9.19        49.29 o                         
   1   2  -5       3233.39       3239.06        66.74 o                         
   2   2  -5        155.16        155.31         8.31 o                         
   3   2  -5       7710.97       7487.21       144.24 o                         
   4   2  -5        287.05        283.94        11.59 o                         
   5   2  -5        526.10        569.60        19.94 o                         
   6   2  -5        270.84        274.79        13.96 o                         
   7   2  -5        751.05        768.64        27.46 o                         
   8   2  -5         52.00         48.15        11.17 o                         
   9   2  -5        812.48        834.75        30.55 o                         
  10   2  -5        675.47        695.51        31.48 o                         
  11   2  -5        511.50        536.42        26.82 o                         
  12   2  -5        170.69        175.16        19.90 o                         
  13   2  -5        119.91        109.15        22.51 o                         
  14   2  -5        165.24        138.60        22.42 o                         
  15   2  -5         65.30         42.73        25.25 o                         
  16   2  -5         11.56         -5.97        22.54 o                         
  17   2  -5        220.20        105.18        37.57 o                         
  18   2  -5         52.76         16.50        28.59 o                         
  19   2  -5        101.26         73.86        32.68 o                         
  20   2  -5          3.26        -60.85        61.96 o                         
   1   3  -5        122.11        116.50        10.41 o                         
   2   3  -5         60.16         52.67         9.05 o                         
   3   3  -5       2718.92       2701.35        57.80 o                         
   4   3  -5        152.06        181.53        12.78 o                         
   5   3  -5        380.26        370.14        18.14 o                         
   6   3  -5        140.56        145.94        14.24 o                         
   7   3  -5        415.61        462.45        22.94 o                         
   8   3  -5        169.36        129.24        18.43 o                         
   9   3  -5         11.02         15.11        15.78 o                         
  10   3  -5          5.08        -15.84        15.84 o                         
  11   3  -5        463.11        472.77        28.45 o                         
  12   3  -5          1.19        -18.64        18.64 o                         
  13   3  -5         66.00         89.62        22.68 o                         
  14   3  -5          5.97          3.71        21.72 o                         
  15   3  -5         52.21         86.14        26.03 o                         
  16   3  -5         17.06         22.52        28.70 o                         
  17   3  -5         84.48         28.43        30.16 o                         
  18   3  -5         10.49        -38.86        38.86 o                         
   1   4  -5         93.75         82.51        14.57 o                         
   2   4  -5        228.38        232.23        16.84 o                         
   3   4  -5        391.38        384.40        20.91 o                         
   4   4  -5        292.25        301.64        21.27 o                         
   5   4  -5        445.14        413.95        29.93 o                         
   6   4  -5         34.76          5.34        18.82 o                         
   7   4  -5         17.41         33.86        19.86 o                         
   8   4  -5        110.58        117.24        21.85 o                         
   9   4  -5        299.13        256.28        37.00 o                         
  10   4  -5        103.75        146.44        28.30 o                         
  11   4  -5         80.43         57.43        26.82 o                         
  12   4  -5          3.50          6.35        27.28 o                         
  13   4  -5         23.61         -7.09        27.56 o                         
  14   4  -5          6.09        -12.28        28.54 o                         
  15   4  -5         54.72         53.28        33.05 o                         
   1   5  -5         12.50         53.18        29.05 o                         
   2   5  -5         91.91         51.21        30.39 o                         
   3   5  -5          7.12         -4.03        27.60 o                         
   4   5  -5         96.29         52.48        29.93 o                         
   5   5  -5          8.37         30.88        28.22 o                         
   6   5  -5         18.90         35.59        27.07 o                         
   7   5  -5         24.49         14.36        26.43 o                         
   8   5  -5         14.21          0.24        26.68 o                         
   9   5  -5          5.32         27.85        28.80 o                         
  10   5  -5         82.28         71.22        30.41 o                         
   0   0  -4      60401.05      54220.13      2194.55 o                         
   2   0  -4       1736.42       1753.29        50.43 o                         
   4   0  -4       4565.77       4484.25       131.55 o                         
   6   0  -4       9130.30       8316.89       243.57 o                         
   8   0  -4      13739.19      13799.65       410.65 o                         
  10   0  -4        633.42        674.85        29.66 o                         
  12   0  -4        547.29        620.77        45.09 o                         
  14   0  -4        779.28        849.12        58.93 o                         
  16   0  -4        173.51        215.01        43.21 o                         
  18   0  -4        123.82        114.66        43.95 o                         
  20   0  -4        175.89        117.16        47.95 o                         
   0   1  -4      36638.66      35703.29       925.30 o                         
   1   1  -4      21772.99      21393.97       403.47 o                         
   2   1  -4       1500.82       1532.78        32.01 o                         
   3   1  -4       1208.11       1245.59        28.52 o                         
   4   1  -4        363.68        404.23        11.43 o                         
   5   1  -4        530.09        570.29        16.51 o                         
   6   1  -4       3054.72       2986.76        65.01 o                         
   7   1  -4       2514.99       2420.77        57.19 o                         
   8   1  -4       1863.92       1828.18        44.76 o                         
   9   1  -4         18.55         20.18         7.94 o                         
  10   1  -4        123.50        112.33        11.90 o                         
  11   1  -4          8.29        -10.80        10.80 o                         
  12   1  -4        611.05        636.89        30.06 o                         
  13   1  -4         82.40         65.13        17.49 o                         
  14   1  -4        635.57        628.77        32.83 o                         
  15   1  -4        301.97        285.05        26.66 o                         
  16   1  -4        454.32        439.73        32.97 o                         
  17   1  -4        129.53         91.60        27.30 o                         
  18   1  -4         31.99         36.27        30.64 o                         
  19   1  -4          8.24        -24.64        33.42 o                         
  20   1  -4        163.55        113.12        37.57 o                         
  21   1  -4         32.27         -9.46        43.46 o                         
   0   2  -4        449.57        481.50        16.96 o                         
   1   2  -4       1493.86       1387.09        26.34 o                         
   2   2  -4       1286.11       1230.91        27.81 o                         
   3   2  -4       1229.52       1275.99        27.76 o                         
   4   2  -4        960.97        967.45        24.11 o                         
   5   2  -4       4090.59       4060.53        81.57 o                         
   6   2  -4       1324.57       1371.69        37.52 o                         
   7   2  -4       1299.46       1328.83        36.60 o                         
   8   2  -4         32.90         36.49        10.15 o                         
   9   2  -4        410.54        423.11        22.58 o                         
  10   2  -4        111.91         94.64        15.55 o                         
  11   2  -4          6.75         23.90        23.62 o                         
  12   2  -4        690.62        800.64        33.89 o                         
  13   2  -4        528.89        542.76        29.51 o                         
  14   2  -4        178.59        155.26        23.15 o                         
  15   2  -4        216.94        215.11        27.65 o                         
  16   2  -4         57.18        -29.66        29.66 o                         
  17   2  -4         35.40         -2.24        26.82 o                         
  18   2  -4         39.74        -26.03        26.03 o                         
  19   2  -4        115.63         38.55        29.49 o                         
  20   2  -4         96.32         -5.14        82.02 o                         
   0   3  -4        261.53        287.72        19.91 o                         
   1   3  -4       1605.32       1588.26        37.49 o                         
   2   3  -4        185.00        190.28        10.97 o                         
   3   3  -4        162.59        150.59        10.41 o                         
   4   3  -4        256.29        317.24        23.24 o                         
   5   3  -4       1439.94       1464.34        38.79 o                         
   6   3  -4         87.70         87.63        12.35 o                         
   7   3  -4       1288.84       1361.77        43.52 o                         
   8   3  -4        105.53        130.10        17.08 o                         
   9   3  -4         70.78         68.03        16.95 o                         
  10   3  -4        299.83        331.20        23.52 o                         
  11   3  -4        360.52        328.49        25.37 o                         
  12   3  -4         86.35         92.46        20.94 o                         
  13   3  -4        652.58        659.17        35.16 o                         
  14   3  -4         40.81         -2.64        21.08 o                         
  15   3  -4        163.69        162.39        26.72 o                         
  16   3  -4          7.62         26.13        26.45 o                         
  17   3  -4          1.45        -29.36        29.36 o                         
  18   3  -4          4.15          2.22        35.03 o                         
   0   4  -4        234.52        275.42        23.78 o                         
   1   4  -4        322.08        312.04        18.45 o                         
   2   4  -4         55.55         78.30        14.27 o                         
   3   4  -4          8.86         14.77        13.62 o                         
   4   4  -4        341.61        360.43        21.53 o                         
   5   4  -4        114.75        108.59        18.10 o                         
   6   4  -4        105.63        107.05        20.52 o                         
   7   4  -4        229.44        245.46        24.41 o                         
   8   4  -4         16.79         22.11        19.57 o                         
   9   4  -4         87.42         71.21        23.94 o                         
  10   4  -4         15.68         49.22        23.56 o                         
  11   4  -4          1.79          8.64        24.99 o                         
  12   4  -4        107.04         98.78        28.19 o                         
  13   4  -4         81.17         59.29        27.44 o                         
  14   4  -4         17.85         -8.63        27.88 o                         
  15   4  -4         47.01         48.08        32.83 o                         
   0   5  -4        269.32        320.75        48.78 o                         
   1   5  -4         49.78         56.46        27.07 o                         
   2   5  -4         10.25          6.10        26.77 o                         
   3   5  -4         29.58         41.67        27.16 o                         
   4   5  -4          5.11         27.59        25.46 o                         
   5   5  -4         33.94         32.37        26.33 o                         
   6   5  -4         20.02        -14.13        23.85 o                         
   7   5  -4         31.79         17.49        25.73 o                         
   8   5  -4        144.67        128.34        27.85 o                         
   9   5  -4          5.33         26.66        30.10 o                         
  10   5  -4         16.21        -14.90        29.12 o                         
  11   5  -4         10.28        -29.54        77.59 o                         
   2   0  -3       3170.39       3224.53        93.36 o                         
   4   0  -3      13525.41      13068.14       357.85 o                         
   6   0  -3       7372.30       6885.22       218.88 o                         
   8   0  -3          3.03         19.49        11.31 o                         
  10   0  -3       3667.42       3364.24       120.34 o                         
  12   0  -3       3206.54       3123.08       126.24 o                         
  14   0  -3         65.29         73.17        22.62 o                         
  16   0  -3        827.67        764.07        70.93 o                         
  18   0  -3        817.02        828.51        88.09 o                         
  20   0  -3          4.35          8.90        43.92 o                         
   1   1  -3       7810.00       7772.65       150.04 o                         
   2   1  -3      15154.20      15152.68       305.76 o                         
   3   1  -3       2385.97       2335.43        48.75 o                         
   4   1  -3       8435.23       8273.12       176.34 o                         
   5   1  -3       5207.16       5103.13       117.25 o                         
   6   1  -3       1856.26       1877.90        46.40 o                         
   7   1  -3        524.76        533.98        16.73 o                         
   8   1  -3       2190.27       2211.05        51.10 o                         
   9   1  -3        666.61        656.98        22.04 o                         
  10   1  -3       4051.93       3966.99        97.32 o                         
  11   1  -3       2796.70       2608.82        69.94 o                         
  12   1  -3       1032.35       1078.85        39.75 o                         
  13   1  -3         82.56        120.19        18.31 o                         
  14   1  -3        292.68        279.65        23.35 o                         
  15   1  -3        345.72        339.70        27.18 o                         
  16   1  -3        397.97        402.36        30.86 o                         
  17   1  -3         95.11         87.13        25.06 o                         
  18   1  -3        149.52        161.47        42.49 o                         
  19   1  -3        112.15        139.32        37.01 o                         
  20   1  -3          3.13          2.81        33.91 o                         
  21   1  -3         38.64         43.79        42.18 o                         
   1   2  -3       1112.62       1124.78        22.75 o                         
   2   2  -3       1880.72       1812.54        34.77 o                         
   3   2  -3       2578.97       2560.39        50.09 o                         
   4   2  -3        899.58        928.05        24.49 o                         
   5   2  -3       3987.06       3900.95        81.63 o                         
   6   2  -3       2420.87       2486.15        53.80 o                         
   7   2  -3        454.25        522.96        19.06 o                         
   8   2  -3        514.72        553.58        21.18 o                         
   9   2  -3       2311.09       2365.79        64.27 o                         
  10   2  -3        342.76        404.09        22.86 o                         
  11   2  -3       1728.26       1823.16        58.43 o                         
  12   2  -3        152.88        186.23        19.40 o                         
  13   2  -3         19.91          4.13        16.70 o                         
  14   2  -3         52.53         53.60        19.84 o                         
  15   2  -3        702.47        637.57        38.29 o                         
  16   2  -3         86.88         46.44        24.31 o                         
  17   2  -3        109.09         90.15        27.80 o                         
  18   2  -3        122.29         86.40        29.28 o                         
  19   2  -3          1.07        -28.92        28.92 o                         
  20   2  -3         44.19          6.03        39.28 o                         
   1   3  -3        256.65        260.41        12.05 o                         
   2   3  -3        172.06        171.00        10.54 o                         
   3   3  -3       1920.34       1946.46        41.80 o                         
   4   3  -3         50.79         50.38         9.74 o                         
   5   3  -3       1400.04       1487.96        39.28 o                         
   6   3  -3         47.32         48.50        11.87 o                         
   7   3  -3         30.51         55.73        13.31 o                         
   8   3  -3        167.84        170.90        17.31 o                         
   9   3  -3        847.39        910.47        37.05 o                         
  10   3  -3         31.17         29.84        17.01 o                         
  11   3  -3        757.78        801.55        36.22 o                         
  12   3  -3         19.55         33.05        19.32 o                         
  13   3  -3        149.01        139.86        22.94 o                         
  14   3  -3         61.91         34.30        22.65 o                         
  15   3  -3        143.65        133.77        27.23 o                         
  16   3  -3          8.75          9.02        26.55 o                         
  17   3  -3        145.77         91.50        34.52 o                         
  18   3  -3         14.13        -34.75        34.75 o                         
   1   4  -3         34.44         24.47        12.25 o                         
   2   4  -3         39.20         62.03        14.04 o                         
   3   4  -3        573.33        589.64        24.59 o                         
   4   4  -3        152.51        140.74        16.75 o                         
   5   4  -3        461.72        442.63        25.85 o                         
   6   4  -3         93.67        106.82        19.79 o                         
   7   4  -3         72.23         82.81        20.47 o                         
   8   4  -3         78.29         94.99        21.61 o                         
   9   4  -3        129.84        153.35        22.98 o                         
  10   4  -3        172.12        151.57        25.40 o                         
  11   4  -3        102.91         91.57        24.44 o                         
  12   4  -3          1.51         57.73        26.29 o                         
  13   4  -3         16.52         20.77        25.31 o                         
  14   4  -3         16.61         34.38        29.09 o                         
  15   4  -3         20.98         67.68        33.88 o                         
   1   5  -3          8.45         30.89        22.55 o                         
   2   5  -3        112.44        139.75        26.00 o                         
   3   5  -3         71.78         36.81        22.21 o                         
   4   5  -3        179.97        202.81        29.65 o                         
   5   5  -3         24.37         -4.42        23.54 o                         
   6   5  -3         25.47         -3.46        24.09 o                         
   7   5  -3          1.89        -24.27        24.27 o                         
   8   5  -3         64.19         76.94        27.86 o                         
   9   5  -3         38.42         51.26        28.92 o                         
  10   5  -3         35.49         21.37        30.30 o                         
  11   5  -3         30.99         12.82        47.10 o                         
   2   0  -2       2408.52       2371.72        74.79 o                         
   4   0  -2       3610.31       3577.46       112.08 o                         
   6   0  -2       4072.45       3857.05       114.40 o                         
   8   0  -2       7678.43       7417.31       218.38 o                         
  10   0  -2        236.07        198.81        18.27 o                         
  12   0  -2       9226.83       8863.64       281.66 o                         
  14   0  -2       1523.84       1623.68        74.04 o                         
  16   0  -2         59.80         37.96        45.74 o                         
  18   0  -2        190.60         89.55        80.39 o                         
  20   0  -2        334.71        259.56        52.16 o                         
   0   1  -2      10401.45      10170.44       291.15 o                         
   1   1  -2        384.13        447.22        10.55 o                         
   2   1  -2       6931.75       6916.22       147.87 o                         
   3   1  -2       4035.05       4013.80        87.94 o                         
   4   1  -2       1584.42       1547.02        40.67 o                         
   5   1  -2       2915.17       2948.22        69.48 o                         
   6   1  -2       2729.96       2666.76        62.91 o                         
   7   1  -2        280.15        259.79        10.05 o                         
   8   1  -2       5835.58       5497.66       116.01 o                         
   9   1  -2       1393.36       1300.82        32.92 o                         
  10   1  -2         38.17         29.34        10.58 o                         
  11   1  -2        427.33        451.10        20.84 o                         
  12   1  -2       1337.52       1382.39        49.18 o                         
  13   1  -2       3052.74       3026.35        97.40 o                         
  14   1  -2        733.54        735.71        35.56 o                         
  15   1  -2        140.45        112.67        21.30 o                         
  16   1  -2        199.31        213.21        25.76 o                         
  17   1  -2        112.69         70.33        23.49 o                         
  18   1  -2        173.81        157.86        33.38 o                         
  19   1  -2        175.24        186.23        37.59 o                         
  20   1  -2         41.61         71.94        46.06 o                         
  21   1  -2         24.49         20.76        40.91 o                         
   0   2  -2       7559.33       7341.04       191.93 o                         
   1   2  -2       2279.78       2144.39        43.68 o                         
   2   2  -2        106.72        122.46         6.29 o                         
   3   2  -2        435.79        449.07        12.68 o                         
   4   2  -2        182.83        203.46         8.24 o                         
   5   2  -2        595.87        662.03        18.86 o                         
   6   2  -2       1532.36       1522.64        34.83 o                         
   7   2  -2       4158.86       4013.10        92.74 o                         
   8   2  -2        765.84        800.47        27.71 o                         
   9   2  -2        566.11        596.77        24.61 o                         
  10   2  -2        151.56        139.60        16.08 o                         
  11   2  -2        314.58        333.10        21.54 o                         
  12   2  -2         11.42         21.72        15.99 o                         
  13   2  -2        655.75        668.05        33.44 o                         
  14   2  -2         31.87          4.79        19.01 o                         
  15   2  -2        502.14        452.63        31.76 o                         
  16   2  -2          9.30        -23.33        23.33 o                         
  17   2  -2        142.39         63.98        27.24 o                         
  18   2  -2         22.31        -31.75        31.75 o                         
  19   2  -2         81.33         36.74        32.13 o                         
  20   2  -2          5.14        -14.81        34.30 o                         
   0   3  -2         29.45         27.49        10.12 o                         
   1   3  -2       3454.67       3329.38        66.90 o                         
   2   3  -2         12.97         15.15         7.23 o                         
   3   3  -2         22.24         29.90         7.90 o                         
   4   3  -2         25.03         12.80         8.98 o                         
   5   3  -2        319.76        343.56        16.69 o                         
   6   3  -2          6.56          6.35        10.91 o                         
   7   3  -2       2674.97       2641.73        73.30 o                         
   8   3  -2        332.56        358.70        21.14 o                         
   9   3  -2        118.32         97.66        17.24 o                         
  10   3  -2        172.03        180.48        20.09 o                         
  11   3  -2         53.73         66.29        18.70 o                         
  12   3  -2          8.85         10.04        18.25 o                         
  13   3  -2        250.89        277.99        27.44 o                         
  14   3  -2         33.80          0.93        22.59 o                         
  15   3  -2        209.62        218.78        31.32 o                         
  16   3  -2         16.21        -11.35        26.71 o                         
  17   3  -2         73.47         19.58        35.09 o                         
  18   3  -2         60.43         39.71        36.66 o                         
   0   4  -2        450.04        424.41        34.21 o                         
   1   4  -2        262.59        266.18        16.93 o                         
   2   4  -2         81.97         61.40        13.32 o                         
   3   4  -2         91.37         89.65        15.33 o                         
   4   4  -2         16.53         28.74        14.83 o                         
   5   4  -2        435.51        405.34        25.55 o                         
   6   4  -2         54.10         53.26        19.29 o                         
   7   4  -2         37.31         30.08        17.70 o                         
   8   4  -2        493.65        477.09        29.68 o                         
   9   4  -2        150.47        196.41        23.72 o                         
  10   4  -2          7.55         39.84        22.35 o                         
  11   4  -2          0.22         14.77        22.76 o                         
  12   4  -2         31.27         57.46        27.24 o                         
  13   4  -2        106.85        110.51        31.97 o                         
  14   4  -2         42.68         61.15        31.65 o                         
  15   4  -2         25.28          8.50        30.53 o                         
   0   5  -2        114.72        130.67        36.48 o                         
   1   5  -2         16.14         10.04        22.19 o                         
   2   5  -2         74.43         91.60        22.61 o                         
   3   5  -2         20.19         43.90        22.00 o                         
   4   5  -2         42.15         55.61        22.00 o                         
   5   5  -2        111.39         55.59        24.21 o                         
   6   5  -2         31.43         55.47        23.83 o                         
   7   5  -2         17.19         35.45        24.47 o                         
   8   5  -2        121.18        166.20        28.44 o                         
   9   5  -2          9.93          8.57        29.22 o                         
  10   5  -2          1.69         15.73        32.35 o                         
  11   5  -2          6.05         18.48        40.30 o                         
   2   0  -1       5824.22       5284.03       217.24 o                         
   4   0  -1      10591.81       9976.59       317.04 o                         
   6   0  -1       5717.98       5597.20       173.91 o                         
   8   0  -1       3816.67       3816.72       120.55 o                         
  10   0  -1       3490.97       3505.26       118.40 o                         
  12   0  -1        647.38        643.46        46.22 o                         
  14   0  -1         26.35          8.95        22.27 o                         
  16   0  -1       1003.87        928.84        84.44 o                         
  18   0  -1        430.09        620.99        78.20 o                         
  20   0  -1         29.59        -26.34        38.98 o                         
   1   1  -1        128.31        139.80         4.64 o                         
   2   1  -1      13417.14      12897.94       257.11 o                         
   3   1  -1       9937.83       9804.35       206.61 o                         
   4   1  -1       6133.80       5921.94       117.85 o                         
   5   1  -1       2348.67       2259.54        47.77 o                         
   6   1  -1       1915.58       2007.63        44.98 o                         
   7   1  -1       3005.97       3165.31        68.99 o                         
   8   1  -1       3410.83       3472.62        77.90 o                         
   9   1  -1       1841.23       1813.14        43.01 o                         
  10   1  -1       2333.83       2191.27        56.91 o                         
  11   1  -1        108.25         98.42        12.61 o                         
  12   1  -1        980.68        970.61        34.51 o                         
  13   1  -1        167.75        179.08        18.54 o                         
  14   1  -1        249.05        262.16        23.64 o                         
  15   1  -1        317.86        324.79        27.30 o                         
  16   1  -1        236.85        258.54        27.19 o                         
  17   1  -1        212.77        200.73        27.41 o                         
  18   1  -1        198.04        265.62        32.12 o                         
  19   1  -1        163.42        194.80        41.76 o                         
  20   1  -1          4.34         37.90        37.37 o                         
  21   1  -1         30.85        159.85        44.27 o                         
   1   2  -1       2462.08       2382.24        49.88 o                         
   2   2  -1        445.17        463.15        13.09 o                         
   3   2  -1       7095.98       6723.75       132.25 o                         
   4   2  -1       1135.57       1094.82        23.81 o                         
   5   2  -1       2942.67       2858.09        56.15 o                         
   6   2  -1        229.02        249.27        11.15 o                         
   7   2  -1       1427.70       1493.04        36.52 o                         
   8   2  -1         21.53         30.13         9.47 o                         
   9   2  -1        943.02        926.73        32.62 o                         
  10   2  -1        412.75        439.14        21.83 o                         
  11   2  -1       1842.18       1970.30        58.07 o                         
  12   2  -1        343.82        312.92        23.16 o                         
  13   2  -1         57.44         74.50        18.28 o                         
  14   2  -1         66.52         79.98        19.87 o                         
  15   2  -1        477.60        465.11        32.15 o                         
  16   2  -1         50.97         -5.67        22.45 o                         
  17   2  -1         78.99         26.97        33.75 o                         
  18   2  -1        174.84        127.91        32.81 o                         
  19   2  -1        106.86         74.18        32.90 o                         
  20   2  -1          0.91        -33.78        33.78 o                         
   1   3  -1        325.70        335.16        13.59 o                         
   2   3  -1        631.05        630.90        18.38 o                         
   3   3  -1       1836.89       1826.14        38.71 o                         
   4   3  -1         46.25         54.13         9.56 o                         
   5   3  -1        933.51        926.18        28.13 o                         
   6   3  -1         90.80         74.37        12.13 o                         
   7   3  -1         29.08         20.60        12.37 o                         
   8   3  -1        191.82        159.44        17.57 o                         
   9   3  -1        616.96        651.96        29.50 o                         
  10   3  -1         27.60         16.66        16.68 o                         
  11   3  -1        523.65        552.26        30.60 o                         
  12   3  -1         20.68         -7.37        18.91 o                         
  13   3  -1         91.59        121.09        24.90 o                         
  14   3  -1         80.92         83.18        26.29 o                         
  15   3  -1         73.23         51.40        28.37 o                         
  16   3  -1          0.22         -6.01        26.33 o                         
  17   3  -1        147.76         97.94        39.92 o                         
  18   3  -1          3.84        -32.24        32.24 o                         
   1   4  -1        124.06        122.89        14.96 o                         
   2   4  -1        136.77        136.84        16.31 o                         
   3   4  -1        733.91        729.89        30.94 o                         
   4   4  -1        570.06        554.09        27.55 o                         
   5   4  -1        366.47        389.23        23.85 o                         
   6   4  -1         58.26         47.77        17.12 o                         
   7   4  -1         82.26        100.23        19.67 o                         
   8   4  -1         11.91         21.68        18.83 o                         
   9   4  -1        340.37        327.76        26.64 o                         
  10   4  -1        112.82        104.38        23.22 o                         
  11   4  -1        125.02        132.88        27.01 o                         
  12   4  -1          8.70         -0.99        25.35 o                         
  13   4  -1         32.17         26.41        27.77 o                         
  14   4  -1         15.94         15.60        28.81 o                         
  15   4  -1         44.44         86.47        32.07 o                         
  16   4  -1         10.74         87.47       132.62 o                         
   1   5  -1          2.74        -17.53        19.77 o                         
   2   5  -1        122.79        138.67        23.47 o                         
   3   5  -1         21.43         36.55        21.91 o                         
   4   5  -1         47.47         49.86        22.02 o                         
   5   5  -1          6.54         36.09        21.91 o                         
   6   5  -1         95.21         44.70        24.46 o                         
   7   5  -1         20.46          0.46        24.03 o                         
   8   5  -1         71.35         86.11        29.02 o                         
   9   5  -1          0.65        -19.28        28.35 o                         
  10   5  -1         69.54         65.52        32.49 o                         
  11   5  -1         17.17         24.73        36.21 o                         
   2   0   0       1298.69       1325.27        64.84 o                         
   4   0   0       7009.09       6911.76       210.24 o                         
   6   0   0      13030.86      12510.23       428.51 o                         
   8   0   0       7929.52       8412.38       272.93 o                         
  10   0   0       2199.02       2359.98        83.35 o                         
  12   0   0        119.46        109.00        21.39 o                         
  14   0   0       1234.13       1320.15        70.60 o                         
  16   0   0        665.74        749.84        57.96 o                         
  18   0   0         63.53        120.91        42.33 o                         
  20   0   0        102.14        104.42        55.73 o                         
   0   1   0       4298.54       4062.00       112.16 o                         
   1   1   0      14628.17      14234.32       268.22 o                         
   2   1   0        835.39        799.79        18.61 o                         
   3   1   0        342.01        359.58        10.22 o                         
   4   1   0       2286.81       2343.38        53.51 o                         
   5   1   0        918.79        949.55        24.09 o                         
   6   1   0       2530.38       2424.10        56.70 o                         
   7   1   0       6559.67       6789.65       143.69 o                         
   8   1   0        444.83        440.34        14.81 o                         
   9   1   0         42.93         45.63         8.27 o                         
  10   1   0        653.61        648.26        25.92 o                         
  11   1   0         97.95         78.50        14.67 o                         
  12   1   0        180.13        164.78        16.40 o                         
  13   1   0          8.73          2.64        12.84 o                         
  14   1   0        191.93        158.37        21.25 o                         
  15   1   0         15.31         18.65        19.11 o                         
  16   1   0        664.49        723.75        39.46 o                         
  17   1   0         10.43         -6.74        22.24 o                         
  18   1   0          1.95         -0.97        27.35 o                         
  19   1   0          7.62         17.05        28.40 o                         
  20   1   0        298.53        267.05        46.57 o                         
  21   1   0         62.75         35.76        40.69 o                         
   0   2   0        609.28        647.16        23.00 o                         
   1   2   0       5037.48       4840.46        91.87 o                         
   2   2   0       2343.15       2244.36        44.27 o                         
   3   2   0        508.39        527.37        14.96 o                         
   4   2   0         44.62         42.35         5.18 o                         
   5   2   0       2314.53       2344.98        49.57 o                         
   6   2   0       3593.00       3551.08        77.72 o                         
   7   2   0       1258.60       1307.33        33.95 o                         
   8   2   0        430.59        458.57        19.22 o                         
   9   2   0        127.17        120.11        12.73 o                         
  10   2   0        330.74        375.05        20.73 o                         
  11   2   0        124.30        104.19        15.63 o                         
  12   2   0       1603.42       1601.77        53.07 o                         
  13   2   0        234.60        242.01        22.49 o                         
  14   2   0        394.67        363.19        26.43 o                         
  15   2   0        589.96        583.82        40.95 o                         
  16   2   0         67.65         25.82        26.20 o                         
  17   2   0         47.30         21.06        28.50 o                         
  18   2   0          1.99         16.46        29.29 o                         
  19   2   0         79.94         48.44        33.55 o                         
  20   2   0        107.85        117.46        37.49 o                         
   0   3   0        117.57        119.14        12.44 o                         
   1   3   0       1708.12       1736.06        36.02 o                         
   2   3   0        430.64        463.89        15.65 o                         
   3   3   0         17.03          5.26         7.43 o                         
   4   3   0        469.93        503.97        18.30 o                         
   5   3   0       2684.51       2729.06        62.99 o                         
   6   3   0        151.69        165.54        13.25 o                         
   7   3   0       1448.65       1606.33        48.53 o                         
   8   3   0         60.95         83.76        15.00 o                         
   9   3   0        116.88         82.72        16.75 o                         
  10   3   0         11.96          3.78        17.65 o                         
  11   3   0         49.94         49.26        19.68 o                         
  12   3   0          8.87         14.34        19.69 o                         
  13   3   0        778.01        719.00        43.46 o                         
  14   3   0         19.95         13.26        24.60 o                         
  15   3   0        143.41        146.88        28.58 o                         
  16   3   0          9.92          9.12        26.58 o                         
  17   3   0          1.94         -9.85        32.25 o                         
  18   3   0          0.36         14.75        33.47 o                         
   0   4   0        217.21        246.25        26.80 o                         
   1   4   0        385.61        419.63        21.96 o                         
   2   4   0          6.91         -1.94        13.14 o                         
   3   4   0        111.07        108.46        15.70 o                         
   4   4   0        138.18        139.26        16.69 o                         
   5   4   0         52.04         63.59        16.42 o                         
   6   4   0         33.12         28.31        16.48 o                         
   7   4   0        413.31        437.85        27.57 o                         
   8   4   0          8.88         44.77        19.20 o                         
   9   4   0        194.10        192.44        24.12 o                         
  10   4   0         93.41        145.24        35.08 o                         
  11   4   0         34.11         32.57        25.54 o                         
  12   4   0         96.60        100.79        28.46 o                         
  13   4   0        103.02         59.84        28.62 o                         
  14   4   0          3.49        -12.81        28.73 o                         
  15   4   0         57.74         39.83        31.19 o                         
  16   4   0          0.31        -57.48        57.48 o                         
   0   5   0        257.83        264.40        36.98 o                         
   1   5   0          5.76         30.71        20.23 o                         
   2   5   0         41.11         55.06        21.16 o                         
   3   5   0        108.64         80.95        22.63 o                         
   4   5   0         97.33         61.10        21.13 o                         
   5   5   0          7.36        -10.96        20.82 o                         
   6   5   0         30.11         34.25        22.89 o                         
   7   5   0         90.31         74.34        28.73 o                         
   8   5   0        118.80        173.83        32.80 o                         
   9   5   0         33.55         17.12        27.18 o                         
  10   5   0          0.48         13.49        28.64 o                         
  11   5   0          3.23        -31.50        31.50 o                         
   2   0   1       4172.15       4090.50       248.28 o                         
   4   0   1      11919.49      10994.34       317.21 o                         
   6   0   1       5146.38       5067.94       162.95 o                         
   8   0   1       3321.82       3372.66       119.71 o                         
  10   0   1       3378.14       3463.62       118.40 o                         
  12   0   1        563.17        634.58        43.03 o                         
  14   0   1         45.42         33.98        23.18 o                         
  16   0   1        763.22        861.69        62.71 o                         
  18   0   1        530.85        664.61        65.90 o                         
  20   0   1         34.15         87.90        57.41 o                         
   1   1   1         46.51         47.01         3.55 o                         
   2   1   1      13856.76      13274.04       265.16 o                         
   3   1   1      10857.35      10680.60       224.41 o                         
   4   1   1       5245.82       5177.98       127.15 o                         
   5   1   1       1940.63       1914.29        51.78 o                         
   6   1   1       1768.66       1873.95        50.96 o                         
   7   1   1       3039.73       3221.04        75.02 o                         
   8   1   1       3755.79       3747.79        82.54 o                         
   9   1   1       1389.44       1384.29        41.01 o                         
  10   1   1       2242.03       2152.06        59.30 o                         
  11   1   1        129.74         97.03        13.83 o                         
  12   1   1        792.88        798.09        32.60 o                         
  13   1   1        166.51        159.88        19.15 o                         
  14   1   1        254.46        230.13        23.54 o                         
  15   1   1        242.77        286.52        26.59 o                         
  16   1   1        248.92        285.88        28.06 o                         
  17   1   1        231.66        182.59        27.63 o                         
  18   1   1        178.16        259.15        65.68 o                         
  19   1   1        188.22        147.62        33.09 o                         
  20   1   1          5.34         -6.09        32.39 o                         
  21   1   1         38.17         55.20        43.54 o                         
   1   2   1       2849.01       2798.81        50.79 o                         
   2   2   1        488.79        494.96        13.11 o                         
   3   2   1       7352.85       7106.91       135.80 o                         
   4   2   1        883.70        892.77        22.99 o                         
   5   2   1       2505.99       2464.19        60.20 o                         
   6   2   1        309.18        325.05        12.79 o                         
   7   2   1       1500.03       1513.60        38.72 o                         
   8   2   1         38.15         30.67         9.82 o                         
   9   2   1        951.40        964.69        33.00 o                         
  10   2   1        387.05        413.41        21.47 o                         
  11   2   1       1525.89       1534.64        55.25 o                         
  12   2   1        323.16        339.71        22.39 o                         
  13   2   1         60.54         49.45        16.83 o                         
  14   2   1         66.41         54.79        20.89 o                         
  15   2   1        435.39        388.52        30.71 o                         
  16   2   1         84.75         60.52        26.49 o                         
  17   2   1         78.82         84.18        27.84 o                         
  18   2   1        158.71        102.74        29.34 o                         
  19   2   1        118.54         98.45        35.04 o                         
  20   2   1          0.34         -4.91        31.50 o                         
   1   3   1        494.26        515.19        14.70 o                         
   2   3   1        656.60        670.97        18.75 o                         
   3   3   1       1766.85       1729.53        39.58 o                         
   4   3   1         42.12         46.73         9.08 o                         
   5   3   1        919.21        901.76        27.62 o                         
   6   3   1         93.59        103.13        13.03 o                         
   7   3   1         20.85         28.64        12.50 o                         
   8   3   1        215.90        229.49        19.92 o                         
   9   3   1        721.63        779.51        33.45 o                         
  10   3   1         25.30          1.46        17.39 o                         
  11   3   1        414.27        404.83        28.78 o                         
  12   3   1         24.98         37.66        22.00 o                         
  13   3   1        105.53         63.01        24.28 o                         
  14   3   1         70.08         57.73        26.25 o                         
  15   3   1         67.90         60.18        26.96 o                         
  16   3   1          0.03        -26.92        26.92 o                         
  17   3   1        172.44        127.98        32.40 o                         
  18   3   1          3.42         -4.24        32.54 o                         
   1   4   1         91.36         80.61        14.14 o                         
   2   4   1        165.32        166.99        16.20 o                         
   3   4   1        726.17        714.48        28.19 o                         
   4   4   1        577.01        592.10        26.27 o                         
   5   4   1        362.48        339.12        23.53 o                         
   6   4   1         58.68         71.58        17.47 o                         
   7   4   1         82.36         71.64        19.39 o                         
   8   4   1          4.84         23.64        19.51 o                         
   9   4   1        258.73        245.23        27.36 o                         
  10   4   1        101.42        124.90        25.42 o                         
  11   4   1        129.94        129.52        29.15 o                         
  12   4   1         11.76         -2.24        26.20 o                         
  13   4   1         29.97        -26.26        26.26 o                         
  14   4   1         11.11        -12.45        27.37 o                         
  15   4   1         44.38         40.95        30.40 o                         
  16   4   1         11.96        -53.37        75.88 o                         
   1   5   1          2.17          0.98        19.04 o                         
   2   5   1        123.61        173.33        24.70 o                         
   3   5   1         26.68          3.72        22.06 o                         
   4   5   1         58.29         78.92        22.31 o                         
   5   5   1          1.53        -10.57        20.58 o                         
   6   5   1        105.29         52.42        24.84 o                         
   7   5   1         18.68         68.76        26.81 o                         
   8   5   1         66.72         86.46        29.28 o                         
   9   5   1          1.25        -15.99        27.29 o                         
  10   5   1         65.71         71.52        31.57 o                         
  11   5   1         20.91         -7.48        30.07 o                         
   2   0   2       1633.86       1712.31        95.37 o                         
   4   0   2       4176.51       4115.10       112.42 o                         
   6   0   2       4051.86       3938.95       114.53 o                         
   8   0   2       7048.01       6876.89       206.58 o                         
  10   0   2        246.79        217.56        16.98 o                         
  12   0   2       8688.79       8369.71       280.94 o                         
  14   0   2       1493.00       1528.22        79.96 o                         
  16   0   2        106.64        134.87        32.34 o                         
  18   0   2        176.02        136.99        51.13 o                         
  20   0   2        367.36        336.82        67.20 o                         
   0   1   2      11812.60      11504.50       346.61 o                         
   1   1   2        326.94        392.19        12.02 o                         
   2   1   2       8348.60       8365.67       173.75 o                         
   3   1   2       4316.46       4374.28        96.36 o                         
   4   1   2       1836.65       1850.36        42.35 o                         
   5   1   2       3129.05       3139.13        71.45 o                         
   6   1   2       3010.25       2980.34        67.03 o                         
   7   1   2        128.41        108.75         8.57 o                         
   8   1   2       5630.68       5422.24       126.11 o                         
   9   1   2       1386.38       1341.24        36.08 o                         
  10   1   2         41.59         53.52        13.05 o                         
  11   1   2        434.21        477.44        22.59 o                         
  12   1   2       1337.21       1309.35        44.01 o                         
  13   1   2       3141.05       3122.71        89.81 o                         
  14   1   2        752.31        741.60        32.33 o                         
  15   1   2         90.76         80.11        18.93 o                         
  16   1   2        238.17        242.36        28.34 o                         
  17   1   2        102.63         80.17        25.83 o                         
  18   1   2        157.76        126.32        32.48 o                         
  19   1   2        165.03        160.69        33.66 o                         
  20   1   2         53.35         53.73        42.81 o                         
  21   1   2         31.07         41.13        41.61 o                         
   0   2   2       7195.60       7092.21       199.68 o                         
   1   2   2       2336.80       2220.18        45.36 o                         
   2   2   2         72.72        100.25         6.42 o                         
   3   2   2        384.65        373.40        12.57 o                         
   4   2   2        144.91        142.70         7.99 o                         
   5   2   2        736.07        771.21        20.55 o                         
   6   2   2       1463.13       1424.29        38.67 o                         
   7   2   2       4364.13       4372.57       102.55 o                         
   8   2   2        867.26        908.40        29.13 o                         
   9   2   2        557.90        543.89        25.25 o                         
  10   2   2        151.76        164.18        15.41 o                         
  11   2   2        315.88        358.55        20.94 o                         
  12   2   2          2.93         -2.83        15.12 o                         
  13   2   2        518.96        564.88        35.89 o                         
  14   2   2         37.44         60.97        20.76 o                         
  15   2   2        515.09        497.97        32.79 o                         
  16   2   2          4.06         20.25        31.11 o                         
  17   2   2        149.54        128.39        29.31 o                         
  18   2   2         22.38         -3.15        27.89 o                         
  19   2   2         70.47         27.62        33.17 o                         
  20   2   2          1.04        -39.39        44.08 o                         
   0   3   2         25.51         31.62        10.16 o                         
   1   3   2       3619.88       3600.41        65.02 o                         
   2   3   2         13.74         12.84         7.57 o                         
   3   3   2         23.69         21.20         8.22 o                         
   4   3   2         27.09         26.05         9.40 o                         
   5   3   2        287.34        305.91        16.05 o                         
   6   3   2          7.58         10.22        11.08 o                         
   7   3   2       2674.18       2660.94        73.73 o                         
   8   3   2        324.39        340.14        21.53 o                         
   9   3   2         80.18         62.83        17.10 o                         
  10   3   2        175.99        170.11        22.25 o                         
  11   3   2         33.46         57.21        23.57 o                         
  12   3   2          7.68        -19.21        21.25 o                         
  13   3   2        283.33        293.64        30.38 o                         
  14   3   2         31.08         22.00        23.60 o                         
  15   3   2        225.23        218.57        29.87 o                         
  16   3   2         18.69         13.40        25.72 o                         
  17   3   2         75.46         -3.43        30.40 o                         
  18   3   2         58.56         35.46        32.38 o                         
   0   4   2        466.88        505.93        32.89 o                         
   1   4   2        203.31        214.15        15.43 o                         
   2   4   2         62.69         58.12        12.81 o                         
   3   4   2        100.26        116.96        15.45 o                         
   4   4   2         10.89          8.58        14.77 o                         
   5   4   2        427.73        437.65        25.56 o                         
   6   4   2         84.08        113.55        18.85 o                         
   7   4   2         60.04         16.60        17.88 o                         
   8   4   2        499.60        499.06        30.90 o                         
   9   4   2        178.04        146.28        24.13 o                         
  10   4   2          7.86         -9.76        21.14 o                         
  11   4   2          1.70          3.21        23.47 o                         
  12   4   2         26.73        -12.87        24.85 o                         
  13   4   2        113.41         88.53        28.09 o                         
  14   4   2         42.94         15.79        28.07 o                         
  15   4   2         23.22         47.36        31.36 o                         
   0   5   2        106.10        139.82        31.90 o                         
   1   5   2         17.30         16.75        19.44 o                         
   2   5   2         79.50        125.31        23.41 o                         
   3   5   2         22.07         13.11        20.94 o                         
   4   5   2         46.99         38.33        21.38 o                         
   5   5   2        109.72         54.97        24.83 o                         
   6   5   2         23.44         42.31        24.71 o                         
   7   5   2         26.49         -6.30        26.02 o                         
   8   5   2         99.65        123.70        29.54 o                         
   9   5   2         13.99         27.54        29.20 o                         
  10   5   2          1.85         21.34        28.91 o                         
  11   5   2          6.31        -30.86        30.86 o                         
   2   0   3       2792.11       2812.57       105.76 o                         
   4   0   3      12268.95      11868.23       376.86 o                         
   6   0   3       7850.69       7493.81       208.24 o                         
   8   0   3         66.89         83.48        10.20 o                         
  10   0   3       4408.02       4387.21       122.21 o                         
  12   0   3       2940.43       2965.23       105.34 o                         
  14   0   3         30.19         35.32        27.04 o                         
  16   0   3        978.77       1196.76        70.69 o                         
  18   0   3        694.42        876.74        73.68 o                         
  20   0   3          5.79         36.90        54.01 o                         
   1   1   3       8147.50       8130.36       174.84 o                         
   2   1   3      15289.78      15018.95       341.36 o                         
   3   1   3       2150.25       2141.89        51.14 o                         
   4   1   3       8454.38       8092.43       180.71 o                         
   5   1   3       5124.52       5017.93       110.08 o                         
   6   1   3       2110.68       2154.79        46.78 o                         
   7   1   3        481.76        481.38        16.84 o                         
   8   1   3       2103.49       2153.75        52.41 o                         
   9   1   3        895.41        933.52        25.34 o                         
  10   1   3       4247.26       4214.85       101.20 o                         
  11   1   3       2705.93       2505.18        67.14 o                         
  12   1   3       1098.47       1088.79        37.14 o                         
  13   1   3         93.06        124.91        16.44 o                         
  14   1   3        293.95        283.78        25.82 o                         
  15   1   3        361.24        391.08        27.38 o                         
  16   1   3        429.18        468.62        32.18 o                         
  17   1   3        123.74        119.98        25.55 o                         
  18   1   3        140.49        116.37        31.73 o                         
  19   1   3         92.94        103.94        34.07 o                         
  20   1   3          3.74         36.99        32.38 o                         
  21   1   3         34.99         48.46        35.34 o                         
   1   2   3        956.95       1006.66        24.83 o                         
   2   2   3       1759.40       1698.11        37.77 o                         
   3   2   3       2269.88       2253.12        51.41 o                         
   4   2   3       1212.30       1204.62        28.69 o                         
   5   2   3       4258.80       4125.06        88.41 o                         
   6   2   3       2224.61       2263.74        58.22 o                         
   7   2   3        410.22        447.68        19.18 o                         
   8   2   3        404.73        458.63        20.11 o                         
   9   2   3       2212.57       2206.61        62.78 o                         
  10   2   3        329.33        372.73        20.42 o                         
  11   2   3       1936.43       1961.32        57.35 o                         
  12   2   3        165.63        155.67        18.90 o                         
  13   2   3         14.05         -2.49        18.15 o                         
  14   2   3         52.64         43.04        21.25 o                         
  15   2   3        745.00        728.48        39.56 o                         
  16   2   3         55.12         38.41        24.88 o                         
  17   2   3         81.85         66.77        27.17 o                         
  18   2   3        142.97        103.14        31.30 o                         
  19   2   3          3.99        -29.51        29.51 o                         
  20   2   3         42.05         36.36        35.11 o                         
   1   3   3        176.74        174.81        11.15 o                         
   2   3   3        159.92        154.40        10.41 o                         
   3   3   3       1860.02       1867.41        45.10 o                         
   4   3   3         54.01         37.81        10.22 o                         
   5   3   3       1408.24       1435.13        41.31 o                         
   6   3   3         47.59         32.11        12.40 o                         
   7   3   3         22.46         36.94        12.90 o                         
   8   3   3        149.58        151.32        17.63 o                         
   9   3   3        927.90       1001.54        40.35 o                         
  10   3   3         28.09         15.96        18.81 o                         
  11   3   3        790.34        788.59        41.53 o                         
  12   3   3         17.49          8.43        20.71 o                         
  13   3   3        130.78         87.67        24.68 o                         
  14   3   3         67.57         25.09        24.97 o                         
  15   3   3        135.28        100.92        27.66 o                         
  16   3   3          6.34         -9.11        25.88 o                         
  17   3   3        149.14        128.43        32.12 o                         
  18   3   3         13.91          5.53        32.40 o                         
   1   4   3         64.61         58.77        12.71 o                         
   2   4   3         32.25         26.14        13.17 o                         
   3   4   3        564.18        566.37        23.61 o                         
   4   4   3        180.78        165.85        17.52 o                         
   5   4   3        450.78        428.27        24.99 o                         
   6   4   3         77.14         43.70        18.07 o                         
   7   4   3         78.78         58.82        22.99 o                         
   8   4   3         67.04         78.53        21.24 o                         
   9   4   3        148.10        152.92        24.46 o                         
  10   4   3        183.20        179.22        26.15 o                         
  11   4   3         96.56         91.74        25.54 o                         
  12   4   3          4.59        -19.47        24.17 o                         
  13   4   3         19.48         12.16        26.41 o                         
  14   4   3         21.49         15.04        27.87 o                         
  15   4   3         23.90        -28.14        28.14 o                         
   1   5   3          8.58        -11.65        19.14 o                         
   2   5   3        122.03        159.84        23.19 o                         
   3   5   3         77.07         69.34        23.28 o                         
   4   5   3        129.00        131.21        26.14 o                         
   5   5   3         25.10         22.11        24.14 o                         
   6   5   3         34.38         26.55        24.81 o                         
   7   5   3          1.66         38.83        27.21 o                         
   8   5   3         86.56         49.00        27.27 o                         
   9   5   3         30.83         10.90        27.55 o                         
  10   5   3         33.04         60.29        29.40 o                         
  11   5   3         31.78        128.14        47.10 o                         
   0   0   4      61237.51      54929.45      2833.28 o                         
   2   0   4       1446.72       1448.53        56.70 o                         
   4   0   4       4103.52       4076.11       139.28 o                         
   6   0   4       9002.20       8559.48       256.33 o                         
   8   0   4      14750.50      14940.50       411.08 o                         
  10   0   4        654.60        705.07        31.30 o                         
  12   0   4        646.70        763.60        62.11 o                         
  14   0   4       1169.58       1256.05        62.43 o                         
  16   0   4        103.67        115.91        47.00 o                         
  18   0   4        171.94        192.93        45.17 o                         
  20   0   4        115.65        136.34        60.80 o                         
   0   1   4      31979.11      31651.19      1010.47 o                         
   1   1   4      21393.86      21423.50       468.21 o                         
   2   1   4       1532.11       1497.70        35.63 o                         
   3   1   4       1228.40       1253.40        31.10 o                         
   4   1   4        235.94        233.95         9.75 o                         
   5   1   4        402.66        423.64        14.29 o                         
   6   1   4       2383.82       2298.58        57.62 o                         
   7   1   4       2735.14       2596.11        59.13 o                         
   8   1   4       1882.47       1815.27        44.87 o                         
   9   1   4         47.64         41.50         8.71 o                         
  10   1   4        136.15        149.76        13.12 o                         
  11   1   4          4.64          7.60        11.69 o                         
  12   1   4        763.87        814.10        36.70 o                         
  13   1   4        173.40        190.49        19.59 o                         
  14   1   4        572.57        622.94        31.33 o                         
  15   1   4        288.81        330.60        26.58 o                         
  16   1   4        399.32        437.67        30.26 o                         
  17   1   4        136.67        195.02        27.96 o                         
  18   1   4         48.70         73.25        32.73 o                         
  19   1   4          6.80         18.82        32.32 o                         
  20   1   4        149.77         92.02        36.08 o                         
  21   1   4         27.01        122.11        49.15 o                         
   0   2   4        241.03        243.31        15.76 o                         
   1   2   4       1070.92       1027.70        27.95 o                         
   2   2   4       1552.75       1476.97        31.19 o                         
   3   2   4       1283.13       1250.98        30.49 o                         
   4   2   4        982.27        980.64        25.29 o                         
   5   2   4       4017.99       3890.99        85.23 o                         
   6   2   4       1392.49       1365.89        34.68 o                         
   7   2   4       1050.27       1066.01        36.72 o                         
   8   2   4          6.16         -9.13         9.13 o                         
   9   2   4        481.53        480.79        20.71 o                         
  10   2   4        118.39        133.56        15.79 o                         
  11   2   4          0.47         -9.11        14.82 o                         
  12   2   4        737.91        751.77        37.64 o                         
  13   2   4        623.82        616.98        32.56 o                         
  14   2   4        155.93        148.87        27.36 o                         
  15   2   4        237.20        250.52        27.85 o                         
  16   2   4         51.25          3.16        24.94 o                         
  17   2   4         34.62         10.74        26.25 o                         
  18   2   4         35.29          4.69        28.58 o                         
  19   2   4        126.14         80.56        33.01 o                         
  20   2   4        106.10        127.54        45.89 o                         
   0   3   4        246.23        282.13        23.06 o                         
   1   3   4       1583.38       1610.78        37.20 o                         
   2   3   4        190.51        211.98        11.45 o                         
   3   3   4        141.40        142.56        11.63 o                         
   4   3   4        242.85        264.53        15.96 o                         
   5   3   4       1498.61       1445.65        41.18 o                         
   6   3   4         99.15         95.77        14.07 o                         
   7   3   4       1290.12       1334.78        44.54 o                         
   8   3   4        104.84         90.97        16.61 o                         
   9   3   4         42.14         40.44        16.85 o                         
  10   3   4        283.29        231.72        28.66 o                         
  11   3   4        335.20        360.38        29.62 o                         
  12   3   4         99.53         94.63        24.77 o                         
  13   3   4        677.00        770.40        42.92 o                         
  14   3   4         40.43         27.64        25.23 o                         
  15   3   4        144.94        120.78        27.68 o                         
  16   3   4          7.95        -11.08        27.29 o                         
  17   3   4          2.19        -11.94        29.41 o                         
  18   3   4          3.86          7.74        32.13 o                         
   0   4   4        209.46        229.19        21.78 o                         
   1   4   4        360.49        377.28        18.57 o                         
   2   4   4         57.02         63.90        13.65 o                         
   3   4   4          4.19         -9.41        13.07 o                         
   4   4   4        323.88        348.42        21.43 o                         
   5   4   4        130.87        123.35        18.17 o                         
   6   4   4        129.43        102.24        19.72 o                         
   7   4   4        190.14        231.71        30.73 o                         
   8   4   4          8.90        -17.61        20.03 o                         
   9   4   4         72.65         54.19        22.06 o                         
  10   4   4         13.56         21.86        22.65 o                         
  11   4   4          5.61         -9.09        22.62 o                         
  12   4   4        123.83         82.71        27.54 o                         
  13   4   4         62.31         49.62        27.82 o                         
  14   4   4         18.75         12.38        29.55 o                         
  15   4   4         41.32         33.78        30.49 o                         
   0   5   4        276.18        216.72        35.33 o                         
   1   5   4         44.47         66.80        22.17 o                         
   2   5   4         13.84         23.01        24.47 o                         
   3   5   4         27.90         42.11        23.45 o                         
   4   5   4          3.63         -1.37        22.89 o                         
   5   5   4         31.18         18.12        24.46 o                         
   6   5   4         26.55         37.19        24.03 o                         
   7   5   4         28.87         20.69        25.48 o                         
   8   5   4        154.34        202.08        29.36 o                         
   9   5   4          3.44          5.58        27.24 o                         
  10   5   4         16.58          3.17        27.28 o                         
  11   5   4          9.73          2.63        58.04 o                         
   2   0   5      20706.26      20168.98       593.86 o                         
   6   0   5       1144.28       1149.22        43.40 o                         
   8   0   5       5575.15       5999.18       184.82 o                         
  10   0   5        701.97        748.55        47.94 o                         
  12   0   5         18.90          1.98        25.22 o                         
  14   0   5        487.97        577.25        49.16 o                         
  16   0   5        678.96        713.37        64.91 o                         
  18   0   5        440.84        476.06        57.12 o                         
  20   0   5         17.67        -49.30        49.30 o                         
   1   1   5       4849.43       4827.08       113.97 o                         
   2   1   5      10225.58       9929.78       220.06 o                         
   3   1   5       3067.96       2939.10        71.15 o                         
   4   1   5       7019.68       6857.85       160.08 o                         
   5   1   5        614.53        601.83        17.77 o                         
   6   1   5         14.95         12.06         5.62 o                         
   7   1   5       1119.49       1244.49        32.24 o                         
   8   1   5        816.28        805.65        24.61 o                         
   9   1   5       1494.89       1476.01        40.85 o                         
  10   1   5       2317.19       2192.61        57.72 o                         
  11   1   5        654.10        691.28        37.97 o                         
  12   1   5        319.22        353.00        22.17 o                         
  13   1   5        223.43        221.08        20.27 o                         
  14   1   5        217.48        213.32        22.09 o                         
  15   1   5         45.24         48.11        19.74 o                         
  16   1   5        119.48        126.96        25.29 o                         
  17   1   5         87.74         76.92        26.06 o                         
  18   1   5        301.04        408.95        42.43 o                         
  19   1   5         61.40         65.23        36.19 o                         
  20   1   5         28.69         46.60        37.93 o                         
  21   1   5         30.42        -28.83        60.04 o                         
   1   2   5       3610.36       3616.60        76.31 o                         
   2   2   5        249.80        267.13        10.78 o                         
   3   2   5       7310.21       7189.66       155.22 o                         
   4   2   5        393.48        387.67        12.68 o                         
   5   2   5        573.47        582.65        18.53 o                         
   6   2   5        273.19        269.24        12.40 o                         
   7   2   5        769.79        765.38        27.91 o                         
   8   2   5         60.25         53.16        12.70 o                         
   9   2   5       1089.40       1048.90        35.14 o                         
  10   2   5        740.13        780.60        32.53 o                         
  11   2   5        444.80        497.42        27.34 o                         
  12   2   5        160.17        182.62        21.28 o                         
  13   2   5        125.60        125.67        20.88 o                         
  14   2   5        171.34        156.66        24.04 o                         
  15   2   5         77.31         59.57        23.67 o                         
  16   2   5         26.34        -23.21        23.21 o                         
  17   2   5        229.12        243.92        30.56 o                         
  18   2   5         41.58         30.75        29.42 o                         
  19   2   5         97.86         38.40        35.35 o                         
  20   2   5          5.18         -9.67        72.51 o                         
   1   3   5        175.51        192.08        12.51 o                         
   2   3   5         69.46         90.60        10.51 o                         
   3   3   5       2642.08       2499.69        58.81 o                         
   4   3   5        139.55        137.90        13.21 o                         
   5   3   5        391.87        415.81        19.81 o                         
   6   3   5        143.49        170.19        16.84 o                         
   7   3   5        408.03        440.33        24.41 o                         
   8   3   5        189.23        178.28        18.88 o                         
   9   3   5         54.19         43.80        16.50 o                         
  10   3   5          5.55         30.20        16.66 o                         
  11   3   5        404.74        412.38        31.69 o                         
  12   3   5          2.21        -21.66        21.66 o                         
  13   3   5         68.27         86.73        26.39 o                         
  14   3   5          7.85         -5.53        25.35 o                         
  15   3   5         39.16         58.30        28.28 o                         
  16   3   5         18.62         16.96        27.89 o                         
  17   3   5        100.27        111.31        35.73 o                         
  18   3   5         10.31          5.58        32.70 o                         
   1   4   5         80.73         99.75        14.33 o                         
   2   4   5        225.68        258.43        17.54 o                         
   3   4   5        415.16        386.52        21.66 o                         
   4   4   5        275.07        272.13        21.47 o                         
   5   4   5        508.23        512.84        27.34 o                         
   6   4   5         35.73         34.13        19.76 o                         
   7   4   5         18.59        -11.26        19.20 o                         
   8   4   5        100.31         87.76        23.31 o                         
   9   4   5        282.12        289.78        28.90 o                         
  10   4   5        100.08         81.39        24.45 o                         
  11   4   5        106.25         76.32        25.17 o                         
  12   4   5          0.82        -24.85        24.85 o                         
  13   4   5         22.50         28.56        27.49 o                         
  14   4   5          3.13        -25.43        28.18 o                         
  15   4   5         57.03         70.37        32.41 o                         
   1   5   5          8.47         23.29        24.32 o                         
   2   5   5        112.48        123.92        26.99 o                         
   3   5   5          6.83         13.65        24.41 o                         
   4   5   5         93.05         51.09        25.23 o                         
   5   5   5         10.74        -11.92        24.39 o                         
   6   5   5         25.09         35.89        25.96 o                         
   7   5   5         22.85         16.07        24.98 o                         
   8   5   5         17.87         -5.26        25.74 o                         
   9   5   5          3.34          1.21        27.79 o                         
  10   5   5         63.94         59.40        31.43 o                         
   0   0   6      17339.52      16969.14       789.28 o                         
   2   0   6      17806.09      16841.06       474.42 o                         
   4   0   6       8004.99       8183.60       280.74 o                         
   6   0   6       8485.84       8161.17       259.51 o                         
   8   0   6       2783.36       2588.74        92.38 o                         
  10   0   6        282.25        262.86        25.29 o                         
  12   0   6       4813.78       4945.80       175.99 o                         
  14   0   6        834.32        883.71        66.25 o                         
  16   0   6        337.28        449.74        63.12 o                         
  18   0   6        268.66        286.88        49.72 o                         
  20   0   6        471.30        449.83        77.40 o                         
   0   1   6       7608.17       7380.58       230.68 o                         
   1   1   6        431.65        406.27        11.40 o                         
   2   1   6       1108.86       1109.95        31.64 o                         
   3   1   6         70.42         89.74         6.49 o                         
   4   1   6       2138.69       2132.94        50.05 o                         
   5   1   6       6077.80       6170.45       140.20 o                         
   6   1   6       1816.41       1741.40        39.42 o                         
   7   1   6       1177.07       1261.75        35.79 o                         
   8   1   6       2137.34       2150.27        51.97 o                         
   9   1   6        337.34        385.44        20.06 o                         
  10   1   6          8.85          7.57        10.79 o                         
  11   1   6        852.99        887.17        34.62 o                         
  12   1   6        211.72        164.34        21.02 o                         
  13   1   6        840.37        851.96        38.32 o                         
  14   1   6        480.02        482.66        28.77 o                         
  15   1   6         57.89          9.54        19.97 o                         
  16   1   6        321.52        314.39        31.00 o                         
  17   1   6        251.78        256.50        31.29 o                         
  18   1   6         31.68         30.87        35.80 o                         
  19   1   6         58.22         52.27        37.70 o                         
  20   1   6         84.04         19.66        37.37 o                         
   0   2   6       9744.36       9793.63       279.63 o                         
   1   2   6       3421.56       3228.78        68.12 o                         
   2   2   6       1516.10       1532.59        37.06 o                         
   3   2   6       1263.35       1282.09        31.63 o                         
   4   2   6        110.20        131.95        10.66 o                         
   5   2   6       1757.89       1765.66        41.59 o                         
   6   2   6       1131.98       1112.22        32.70 o                         
   7   2   6       2689.98       2667.68        73.77 o                         
   8   2   6       1461.20       1454.33        45.99 o                         
   9   2   6        142.95        144.80        16.37 o                         
  10   2   6         20.99          6.01        14.55 o                         
  11   2   6         83.49         80.13        17.60 o                         
  12   2   6         21.74          5.52        16.63 o                         
  13   2   6        605.58        622.27        33.18 o                         
  14   2   6        285.24        259.14        26.79 o                         
  15   2   6        208.48        212.88        27.79 o                         
  16   2   6         48.51         44.05        25.28 o                         
  17   2   6         37.85         12.21        26.51 o                         
  18   2   6         41.78         27.67        30.68 o                         
  19   2   6         22.35         20.50        39.11 o                         
   0   3   6        652.70        681.58        32.53 o                         
   1   3   6       1570.27       1580.71        41.53 o                         
   2   3   6         23.87         19.91        10.03 o                         
   3   3   6        386.77        410.22        18.51 o                         
   4   3   6         94.94         87.62        12.00 o                         
   5   3   6        889.44        908.98        34.22 o                         
   6   3   6        213.43        229.79        18.43 o                         
   7   3   6       2602.39       2534.89        69.95 o                         
   8   3   6        157.32        149.11        18.58 o                         
   9   3   6        377.03        403.23        25.07 o                         
  10   3   6        203.62        179.49        20.81 o                         
  11   3   6         49.68         56.90        18.97 o                         
  12   3   6         45.96         30.94        23.46 o                         
  13   3   6        223.09        161.65        28.89 o                         
  14   3   6         22.53          9.04        26.24 o                         
  15   3   6        129.21        143.54        30.88 o                         
  16   3   6          4.90          4.01        30.31 o                         
  17   3   6         30.87        -12.55        31.02 o                         
  18   3   6         18.18         33.54        44.51 o                         
   0   4   6        400.90        422.72        31.77 o                         
   1   4   6        252.90        237.38        17.63 o                         
   2   4   6         41.37         27.65        13.63 o                         
   3   4   6        117.77         97.80        16.52 o                         
   4   4   6         22.74         31.32        15.53 o                         
   5   4   6        129.80        113.66        19.50 o                         
   6   4   6         37.47         19.00        18.62 o                         
   7   4   6        189.91        165.33        24.26 o                         
   8   4   6         93.94         61.01        22.53 o                         
   9   4   6        171.21        202.31        28.95 o                         
  10   4   6         13.01         24.50        24.37 o                         
  11   4   6          2.09          6.02        24.46 o                         
  12   4   6         16.04         25.39        25.31 o                         
  13   4   6        178.78        163.99        31.11 o                         
  14   4   6         17.63         68.02        30.69 o                         
  15   4   6         24.55        -33.07        33.07 o                         
   0   5   6        186.30        217.21        44.25 o                         
   1   5   6         19.41         10.64        23.53 o                         
   2   5   6         10.99         40.91        24.25 o                         
   3   5   6          6.68          8.25        23.40 o                         
   4   5   6         19.21          0.03        23.91 o                         
   5   5   6         31.60         20.63        23.82 o                         
   6   5   6         58.73         46.26        26.13 o                         
   7   5   6         30.26          3.36        25.74 o                         
   8   5   6         57.64         55.99        27.95 o                         
   9   5   6          1.18        -26.47        26.47 o                         
  10   5   6          0.42         20.00        34.74 o                         
   4   0   7      12586.45      12442.97       415.14 o                         
   6   0   7       2943.38       3084.26       101.37 o                         
   8   0   7        154.00        159.70        13.78 o                         
  10   0   7       5391.25       5228.84       164.74 o                         
  12   0   7       2457.81       2634.91       125.01 o                         
  14   0   7        847.70        876.92        61.31 o                         
  16   0   7        308.00        316.36        56.14 o                         
  18   0   7        326.05        370.52        71.68 o                         
  20   0   7         44.45        109.97        49.75 o                         
   1   1   7        677.48        688.52        17.80 o                         
   2   1   7       4186.82       4167.90        97.11 o                         
   3   1   7        744.58        667.52        17.65 o                         
   4   1   7       2478.56       2401.84        57.08 o                         
   5   1   7       2239.46       2330.48        58.04 o                         
   6   1   7       1132.11       1095.70        32.16 o                         
   7   1   7         37.55         36.95         8.49 o                         
   8   1   7        603.58        648.67        23.09 o                         
   9   1   7        137.11        140.27        12.50 o                         
  10   1   7       3910.12       3936.99        99.31 o                         
  11   1   7       1446.58       1530.01        50.76 o                         
  12   1   7         61.82         53.72        21.71 o                         
  13   1   7         16.72         18.32        16.54 o                         
  14   1   7        193.25        185.28        23.33 o                         
  15   1   7        207.56        166.72        26.28 o                         
  16   1   7        372.18        447.77        36.41 o                         
  17   1   7         80.80         92.41        28.36 o                         
  18   1   7         19.09         58.15        49.17 o                         
  19   1   7         11.36         71.77        38.73 o                         
  20   1   7          6.81         13.13        38.36 o                         
   1   2   7       1421.35       1431.09        33.23 o                         
   2   2   7       2943.87       3025.95        72.79 o                         
   3   2   7       3061.43       3009.64        68.36 o                         
   4   2   7        138.48        130.45        10.07 o                         
   5   2   7       1454.29       1424.86        41.02 o                         
   6   2   7        577.66        584.68        22.35 o                         
   7   2   7          4.85          3.23        10.84 o                         
   8   2   7        564.62        602.48        26.87 o                         
   9   2   7       1883.56       1882.14        57.89 o                         
  10   2   7        457.88        453.31        25.33 o                         
  11   2   7       1125.30       1137.39        45.20 o                         
  12   2   7         35.82         44.69        19.02 o                         
  13   2   7         24.76         43.56        19.93 o                         
  14   2   7        125.90        110.22        22.78 o                         
  15   2   7        373.60        353.74        30.33 o                         
  16   2   7        123.32         88.13        33.49 o                         
  17   2   7        120.55         63.14        30.51 o                         
  18   2   7         14.56         25.72        32.79 o                         
  19   2   7         22.78         19.00        34.96 o                         
   1   3   7        338.57        375.16        17.13 o                         
   2   3   7        103.91        114.29        12.25 o                         
   3   3   7        675.31        678.82        24.39 o                         
   4   3   7        187.13        205.05        17.39 o                         
   5   3   7        976.58        998.43        36.36 o                         
   6   3   7        174.40        160.35        17.44 o                         
   7   3   7         38.27         48.58        15.66 o                         
   8   3   7         37.32         59.59        16.72 o                         
   9   3   7        572.86        558.28        29.86 o                         
  10   3   7         82.06        117.22        19.98 o                         
  11   3   7        314.09        295.75        26.21 o                         
  12   3   7          6.52         -7.60        20.31 o                         
  13   3   7         98.06        114.65        26.64 o                         
  14   3   7          9.57        -24.60        24.60 o                         
  15   3   7        161.32        175.91        32.24 o                         
  16   3   7         60.13         61.87        30.73 o                         
  17   3   7        126.84         89.00        42.32 o                         
   1   4   7         11.46         21.54        15.76 o                         
   2   4   7         74.41         77.13        17.43 o                         
   3   4   7        606.91        576.97        28.79 o                         
   4   4   7          1.36         10.81        15.64 o                         
   5   4   7        205.81        214.58        23.33 o                         
   6   4   7        128.74        134.01        23.14 o                         
   7   4   7        103.05         90.89        22.63 o                         
   8   4   7         98.56         92.86        25.23 o                         
   9   4   7         60.62         49.59        26.82 o                         
  10   4   7         90.55         81.64        27.92 o                         
  11   4   7         95.92        112.44        28.82 o                         
  12   4   7          5.19         -0.89        27.24 o                         
  13   4   7         21.46         15.47        29.16 o                         
  14   4   7          5.20         60.62        30.83 o                         
  15   4   7         15.11        -67.49        67.49 o                         
   1   5   7         22.16         -2.43        23.04 o                         
   2   5   7         46.37         66.04        28.38 o                         
   3   5   7         43.29         -9.90        24.27 o                         
   4   5   7        117.94         95.11        25.72 o                         
   5   5   7         15.53         -6.83        22.92 o                         
   6   5   7          6.56         -8.84        25.18 o                         
   7   5   7          1.62        -25.31        25.31 o                         
   8   5   7         23.15         13.50        26.60 o                         
   9   5   7          0.25         -2.17        27.46 o                         
  10   5   7         72.19         32.63        64.75 o                         
   0   0   8       8221.86       7711.26       356.08 o                         
   2   0   8       4472.41       4400.27       143.71 o                         
   4   0   8        507.63        568.27        29.55 o                         
   6   0   8       1071.47        994.21        37.85 o                         
   8   0   8       6085.23       6028.91       174.67 o                         
  10   0   8         70.92         80.14        17.96 o                         
  12   0   8       1364.97       1464.43        72.88 o                         
  14   0   8        826.19        912.73        60.49 o                         
  16   0   8         32.49         66.97        56.74 o                         
  18   0   8        332.93        282.76        72.08 o                         
  20   0   8         80.84         21.60        47.17 o                         
   0   1   8        637.43        628.87        29.50 o                         
   1   1   8       1723.30       1788.90        42.17 o                         
   2   1   8       2250.01       2183.10        45.79 o                         
   3   1   8        584.17        634.60        18.51 o                         
   4   1   8         23.97         18.43         6.70 o                         
   5   1   8        820.25        821.80        26.15 o                         
   6   1   8       1746.71       1714.44        48.49 o                         
   7   1   8       2603.13       2659.72        63.55 o                         
   8   1   8       2534.47       2559.16        65.88 o                         
   9   1   8        707.66        756.26        30.01 o                         
  10   1   8        173.87        199.66        15.77 o                         
  11   1   8         84.64         68.44        15.64 o                         
  12   1   8        758.29        824.11        41.14 o                         
  13   1   8        298.15        310.76        25.07 o                         
  14   1   8        771.72        752.57        49.70 o                         
  15   1   8        146.10        182.07        28.69 o                         
  16   1   8         37.01         52.33        25.90 o                         
  17   1   8        261.59        267.40        34.64 o                         
  18   1   8         26.35         29.47        32.82 o                         
  19   1   8         14.73         21.32        37.16 o                         
  20   1   8        103.12         60.12        45.50 o                         
   0   2   8        180.74        207.14        15.18 o                         
   1   2   8       1744.89       1743.96        45.86 o                         
   2   2   8        634.34        601.06        19.30 o                         
   3   2   8       1244.72       1216.02        32.89 o                         
   4   2   8        592.74        614.31        23.49 o                         
   5   2   8        912.24        917.95        31.26 o                         
   6   2   8        282.27        303.84        16.51 o                         
   7   2   8       1392.68       1464.52        46.40 o                         
   8   2   8        310.99        326.99        20.71 o                         
   9   2   8        552.23        614.01        30.35 o                         
  10   2   8        646.80        624.13        30.37 o                         
  11   2   8         26.90         14.14        16.76 o                         
  12   2   8        354.99        354.86        27.54 o                         
  13   2   8        965.12        963.95        41.77 o                         
  14   2   8         41.82         32.54        21.64 o                         
  15   2   8        207.42        178.00        27.42 o                         
  16   2   8         25.27         19.01        26.32 o                         
  17   2   8         12.31         -6.06        30.74 o                         
  18   2   8         42.44         18.06        33.84 o                         
  19   2   8         77.83         56.17        34.68 o                         
   0   3   8        618.47        590.03        34.19 o                         
   1   3   8        717.93        756.16        28.42 o                         
   2   3   8          1.44         19.42        13.18 o                         
   3   3   8        343.66        344.91        18.72 o                         
   4   3   8        131.61        123.39        15.96 o                         
   5   3   8       2008.99       2070.67        61.34 o                         
   6   3   8        103.83        122.77        17.09 o                         
   7   3   8        299.61        285.96        21.34 o                         
   8   3   8         11.19         12.74        15.97 o                         
   9   3   8        108.52        115.83        23.15 o                         
  10   3   8         70.89         55.09        19.27 o                         
  11   3   8         91.86         83.10        20.65 o                         
  12   3   8         71.30         43.14        22.22 o                         
  13   3   8        491.92        424.52        33.59 o                         
  14   3   8         17.94          0.47        25.54 o                         
  15   3   8         62.61         19.50        29.06 o                         
  16   3   8         11.93         -2.90        30.29 o                         
  17   3   8          2.99          4.21        32.79 o                         
   0   4   8         82.46        128.33        26.41 o                         
   1   4   8        293.55        260.38        21.29 o                         
   2   4   8         33.68         22.40        16.58 o                         
   3   4   8          7.35         14.08        16.29 o                         
   4   4   8          5.37         15.56        17.40 o                         
   5   4   8         15.28         24.42        19.36 o                         
   6   4   8        118.56        109.97        22.65 o                         
   7   4   8        247.45        202.59        26.39 o                         
   8   4   8        166.69        191.77        29.66 o                         
   9   4   8         10.34         -8.74        23.69 o                         
  10   4   8         37.30         45.32        28.35 o                         
  11   4   8          0.59        -12.38        27.25 o                         
  12   4   8        126.21         91.55        32.20 o                         
  13   4   8         47.53         37.11        34.43 o                         
  14   4   8         26.02        -24.35        33.47 o                         
   0   5   8        205.61        193.27        37.55 o                         
   1   5   8         21.60          4.99        28.25 o                         
   2   5   8          5.15          3.22        24.41 o                         
   3   5   8          6.73         -7.02        24.30 o                         
   4   5   8         10.58        -13.61        25.92 o                         
   5   5   8          5.17         12.11        25.94 o                         
   6   5   8         56.05         41.34        29.50 o                         
   7   5   8         40.54         47.40        28.25 o                         
   8   5   8         32.99        -10.60        27.40 o                         
   9   5   8          0.56         41.92        36.03 o                         
   2   0   9       7591.49       7200.80       231.99 o                         
   4   0   9       1260.56       1206.31        41.41 o                         
   6   0   9       1353.65       1353.18        46.46 o                         
   8   0   9       2141.49       2129.10        82.55 o                         
  10   0   9       1185.33       1272.24        56.45 o                         
  12   0   9        160.52        199.88        28.95 o                         
  14   0   9        165.25        211.81        36.75 o                         
  16   0   9        382.87        341.75        76.25 o                         
  18   0   9        236.25        206.84        52.48 o                         
  20   0   9         48.64         65.31        53.33 o                         
   1   1   9       5470.62       5546.56       129.22 o                         
   2   1   9       8794.90       8785.69       186.78 o                         
   3   1   9        253.51        228.29        10.46 o                         
   4   1   9       4037.78       3951.96        86.15 o                         
   5   1   9        486.52        448.42        16.30 o                         
   6   1   9        481.81        512.54        19.69 o                         
   7   1   9        270.71        258.04        14.60 o                         
   8   1   9        412.08        440.94        19.31 o                         
   9   1   9       1829.29       1778.54        51.00 o                         
  10   1   9       2680.45       2763.97        69.94 o                         
  11   1   9        491.25        578.80        28.54 o                         
  12   1   9        404.35        400.72        26.83 o                         
  13   1   9        451.91        452.67        31.85 o                         
  14   1   9         34.52         -5.41        22.48 o                         
  15   1   9         70.68         66.30        26.03 o                         
  16   1   9        306.29        267.12        41.22 o                         
  17   1   9        246.94        308.00        39.48 o                         
  18   1   9        236.81        190.36        37.76 o                         
  19   1   9          5.48         -4.41        34.60 o                         
  20   1   9          9.00         24.13        58.98 o                         
   1   2   9         22.54         22.47         8.91 o                         
   2   2   9        437.23        494.96        19.67 o                         
   3   2   9       3609.64       3682.11        93.37 o                         
   4   2   9        634.23        651.21        24.49 o                         
   5   2   9        830.73        895.10        29.17 o                         
   6   2   9          2.78        -10.48        10.48 o                         
   7   2   9        330.57        339.61        20.67 o                         
   8   2   9        239.85        218.64        18.77 o                         
   9   2   9        427.24        477.24        24.94 o                         
  10   2   9         96.96        101.35        18.52 o                         
  11   2   9       1332.97       1403.29        52.35 o                         
  12   2   9        217.91        185.49        23.58 o                         
  13   2   9         54.52         70.24        21.93 o                         
  14   2   9         20.83         33.37        23.23 o                         
  15   2   9         98.45         61.44        24.63 o                         
  16   2   9          2.39         17.04        28.82 o                         
  17   2   9        124.80         90.00        33.99 o                         
  18   2   9         75.00         38.88        34.82 o                         
  19   2   9         55.97         43.80        54.87 o                         
   1   3   9         49.43         62.79        13.78 o                         
   2   3   9         64.45         71.93        14.59 o                         
   3   3   9        954.39        981.81        36.60 o                         
   4   3   9        302.34        311.93        22.83 o                         
   5   3   9       1232.10       1253.26        47.09 o                         
   6   3   9         37.38         51.01        17.47 o                         
   7   3   9         53.24         58.10        18.30 o                         
   8   3   9         39.21          7.38        17.73 o                         
   9   3   9        303.40        308.41        24.84 o                         
  10   3   9         16.13        -14.55        18.03 o                         
  11   3   9        510.91        479.29        30.62 o                         
  12   3   9          1.36          1.34        21.85 o                         
  13   3   9         18.65         20.01        23.53 o                         
  14   3   9         20.52         35.29        26.22 o                         
  15   3   9         53.32         12.34        30.07 o                         
  16   3   9         18.22        -17.11        31.92 o                         
  17   3   9         14.92         37.17        49.13 o                         
   1   4   9         44.22         36.85        17.77 o                         
   2   4   9        356.71        365.40        26.28 o                         
   3   4   9        375.73        347.74        26.56 o                         
   4   4   9        107.37        122.29        20.36 o                         
   5   4   9        323.32        319.60        27.12 o                         
   6   4   9         15.78         26.59        21.49 o                         
   7   4   9         13.67         25.52        22.16 o                         
   8   4   9         86.10         92.50        24.87 o                         
   9   4   9        127.82         88.61        25.88 o                         
  10   4   9          7.10         12.86        25.77 o                         
  11   4   9         33.38         27.24        29.87 o                         
  12   4   9          7.01          5.14        30.88 o                         
  13   4   9         16.39        -16.89        32.96 o                         
  14   4   9          3.09         -9.22        42.02 o                         
   1   5   9          8.26         12.62        24.62 o                         
   2   5   9         67.61         67.26        25.16 o                         
   3   5   9          3.15          1.94        24.41 o                         
   4   5   9         31.45         11.78        24.60 o                         
   5   5   9         10.79          8.90        25.10 o                         
   6   5   9         16.87          4.45        26.91 o                         
   7   5   9          2.37        -25.85        28.45 o                         
   8   5   9         13.16         13.29        30.17 o                         
   9   5   9          0.73         69.98       129.23 o                         
   0   0  10       8220.82       7610.65       370.47 o                         
   2   0  10       3609.24       3468.19       102.18 o                         
   4   0  10       8847.55       9013.37       288.90 o                         
   6   0  10       3858.76       3686.88       124.22 o                         
   8   0  10       1151.69       1296.93        56.43 o                         
  10   0  10        858.04        904.06        51.69 o                         
  12   0  10        948.87        995.70        56.50 o                         
  14   0  10        202.67        242.47        39.08 o                         
  16   0  10        297.11        315.53        53.17 o                         
  18   0  10         13.10         44.42        45.26 o                         
  20   0  10        198.51        359.48       112.87 o                         
   0   1  10       3193.43       3129.21       118.99 o                         
   1   1  10       1354.33       1303.63        34.83 o                         
   2   1  10       1622.12       1586.59        39.53 o                         
   3   1  10        636.78        676.00        19.96 o                         
   4   1  10        181.16        170.08         9.41 o                         
   5   1  10       2412.36       2404.52        55.97 o                         
   6   1  10       1159.40       1103.44        33.31 o                         
   7   1  10        612.17        624.84        24.22 o                         
   8   1  10        559.75        621.05        26.74 o                         
   9   1  10        201.06        244.46        17.05 o                         
  10   1  10         12.01         37.82        14.36 o                         
  11   1  10        448.02        467.37        35.14 o                         
  12   1  10        129.01        120.70        20.99 o                         
  13   1  10        271.23        271.40        29.77 o                         
  14   1  10        338.32        317.32        34.92 o                         
  15   1  10         78.88         74.98        27.13 o                         
  16   1  10         84.37         92.71        39.27 o                         
  17   1  10        103.77         39.82        31.59 o                         
  18   1  10          1.49          9.96        34.88 o                         
  19   1  10         15.35        -14.44        36.39 o                         
   0   2  10        923.84        971.77        42.45 o                         
   1   2  10       1641.69       1616.74        40.54 o                         
   2   2  10        676.77        698.37        25.84 o                         
   3   2  10        159.68        146.08        13.91 o                         
   4   2  10         90.96         77.91        12.58 o                         
   5   2  10       1155.11       1162.48        36.93 o                         
   6   2  10        367.31        376.55        19.22 o                         
   7   2  10       1182.85       1213.46        40.61 o                         
   8   2  10       1592.05       1560.86        51.57 o                         
   9   2  10         70.01         70.82        16.92 o                         
  10   2  10        181.82        181.51        21.75 o                         
  11   2  10         78.93        113.18        21.61 o                         
  12   2  10         12.05        -17.29        19.17 o                         
  13   2  10        140.44        114.75        24.49 o                         
  14   2  10         79.68         58.53        29.26 o                         
  15   2  10        217.00        202.09        37.36 o                         
  16   2  10          2.74         -2.11        29.22 o                         
  17   2  10          0.05          2.15        30.44 o                         
  18   2  10         18.26         25.92        35.08 o                         
   0   3  10        427.28        476.46        34.28 o                         
   1   3  10       1811.55       1804.20        55.45 o                         
   2   3  10          2.26         19.93        13.82 o                         
   3   3  10        458.32        448.49        24.31 o                         
   4   3  10          1.71          8.08        16.77 o                         
   5   3  10       1459.06       1471.85        52.23 o                         
   6   3  10        172.30        149.90        20.59 o                         
   7   3  10        280.28        315.45        25.26 o                         
   8   3  10        127.50        144.64        20.59 o                         
   9   3  10        126.38        137.46        22.88 o                         
  10   3  10         32.89         16.35        21.00 o                         
  11   3  10         19.29         50.94        23.10 o                         
  12   3  10         34.06         -1.14        25.32 o                         
  13   3  10        258.20        275.78        32.08 o                         
  14   3  10          2.50         15.67        27.34 o                         
  15   3  10        111.45        143.08        36.32 o                         
  16   3  10          0.75         -8.70        33.81 o                         
   0   4  10        272.46        296.95        34.17 o                         
   1   4  10         82.94         75.45        20.09 o                         
   2   4  10         28.93         43.46        19.72 o                         
   3   4  10          1.80        -18.24        18.24 o                         
   4   4  10         37.74         27.46        19.54 o                         
   5   4  10         13.22         -7.13        20.57 o                         
   6   4  10         79.59         75.17        23.43 o                         
   7   4  10        177.39        128.76        25.05 o                         
   8   4  10         67.91         53.17        24.35 o                         
   9   4  10         36.30          0.95        25.39 o                         
  10   4  10          2.84         -8.71        26.17 o                         
  11   4  10          1.22        -19.31        30.44 o                         
  12   4  10          9.72         -0.99        31.13 o                         
  13   4  10         59.62         61.79        37.35 o                         
   0   5  10        125.64        140.55        51.80 o                         
   1   5  10          7.51         16.45        24.38 o                         
   2   5  10         10.76          6.95        24.64 o                         
   3   5  10          5.12         28.18        26.51 o                         
   4   5  10          2.28          4.63        24.55 o                         
   5   5  10          0.76          1.42        25.78 o                         
   6   5  10         37.16         53.39        27.65 o                         
   7   5  10         46.21         54.92        29.38 o                         
   8   5  10          6.74         23.15        71.42 o                         
   2   0  11        419.59        417.68        18.46 o                         
   4   0  11       5006.27       4948.92       151.73 o                         
   6   0  11        160.84        164.35        16.52 o                         
   8   0  11         49.61         93.05        19.93 o                         
  10   0  11       1526.65       1535.72        78.12 o                         
  12   0  11        453.90        466.54        42.36 o                         
  14   0  11        290.00        266.25        65.51 o                         
  16   0  11         71.74         82.61        43.73 o                         
  18   0  11        347.06        364.23        69.89 o                         
   1   1  11        381.40        412.53        15.07 o                         
   2   1  11       3507.43       3474.13        76.17 o                         
   3   1  11       1170.88       1096.80        28.01 o                         
   4   1  11       1265.47       1266.10        33.57 o                         
   5   1  11        667.53        769.49        24.70 o                         
   6   1  11        422.84        464.76        20.10 o                         
   7   1  11        167.83        162.58        14.02 o                         
   8   1  11        503.72        500.61        23.71 o                         
   9   1  11         26.31         42.38        14.28 o                         
  10   1  11       1982.13       1966.54        64.15 o                         
  11   1  11        301.09        324.30        25.68 o                         
  12   1  11         12.16         15.05        20.21 o                         
  13   1  11        117.40        134.01        26.61 o                         
  14   1  11        105.74         83.21        26.70 o                         
  15   1  11         36.76         14.01        26.30 o                         
  16   1  11        207.91        248.38        34.17 o                         
  17   1  11         32.20         -3.89        30.22 o                         
  18   1  11         33.80         29.18        36.50 o                         
  19   1  11         51.66         80.66        39.52 o                         
   1   2  11        887.99        924.36        30.64 o                         
   2   2  11        574.41        572.49        23.45 o                         
   3   2  11       2736.24       2807.25        71.22 o                         
   4   2  11        163.41        192.64        15.60 o                         
   5   2  11        392.54        391.46        21.03 o                         
   6   2  11        299.94        288.87        18.59 o                         
   7   2  11        104.04         92.97        16.07 o                         
   8   2  11        200.45        202.38        20.67 o                         
   9   2  11        867.77        898.63        38.26 o                         
  10   2  11        171.43        177.02        22.05 o                         
  11   2  11        260.24        288.69        29.55 o                         
  12   2  11         48.74          9.51        21.58 o                         
  13   2  11          5.98        -21.14        22.06 o                         
  14   2  11         32.84          8.56        23.73 o                         
  15   2  11        111.43        105.32        32.38 o                         
  16   2  11        182.76        160.21        33.89 o                         
  17   2  11         82.92        128.31        35.79 o                         
  18   2  11          7.79         41.31        35.73 o                         
   1   3  11        308.85        344.44        21.91 o                         
   2   3  11        394.58        395.11        22.20 o                         
   3   3  11        215.96        192.22        19.84 o                         
   4   3  11        137.50        111.24        20.30 o                         
   5   3  11        346.71        349.69        25.98 o                         
   6   3  11         91.17        109.08        20.38 o                         
   7   3  11         70.31         61.89        19.66 o                         
   8   3  11         31.35         27.49        19.99 o                         
   9   3  11        312.78        271.80        25.92 o                         
  10   3  11         12.19        -21.31        21.31 o                         
  11   3  11         61.17         65.43        23.80 o                         
  12   3  11         27.45          5.65        24.67 o                         
  13   3  11         67.24        114.71        28.98 o                         
  14   3  11          9.09         59.06        30.25 o                         
  15   3  11         80.01         56.11        33.43 o                         
  16   3  11          5.42        -30.54        34.52 o                         
   1   4  11          9.40         14.72        19.31 o                         
   2   4  11        102.98         91.48        21.43 o                         
   3   4  11        245.88        219.79        24.92 o                         
   4   4  11          4.72        -19.89        19.89 o                         
   5   4  11        115.80         82.33        23.15 o                         
   6   4  11        128.61        108.23        24.55 o                         
   7   4  11         53.24         31.36        23.51 o                         
   8   4  11         93.58         60.91        25.96 o                         
   9   4  11         35.31         -0.31        25.25 o                         
  10   4  11         50.37         38.54        28.44 o                         
  11   4  11         84.07        105.17        32.81 o                         
  12   4  11         11.96        -19.76        31.16 o                         
  13   4  11          9.20         40.48        46.79 o                         
   1   5  11          3.03          4.48        24.53 o                         
   2   5  11         17.87         49.35        26.12 o                         
   3   5  11          8.10         56.20        28.04 o                         
   4   5  11         52.36         32.24        27.91 o                         
   5   5  11          3.86         13.24        28.22 o                         
   6   5  11          0.89        -19.14        27.70 o                         
   7   5  11          1.93        -23.38        44.03 o                         
   0   0  12       6525.39       6618.52       275.64 o                         
   2   0  12       4520.17       4450.11       139.89 o                         
   4   0  12        170.79        199.29        17.73 o                         
   6   0  12       1448.92       1412.59        56.35 o                         
   8   0  12       2727.62       2766.03       105.23 o                         
  10   0  12        659.20        616.28        44.47 o                         
  12   0  12       1517.27       1374.77        76.94 o                         
  14   0  12        478.50        509.93        49.64 o                         
  16   0  12        121.08        184.91       100.65 o                         
  18   0  12         50.78        100.12        57.81 o                         
   0   1  12       1199.86       1231.01        48.55 o                         
   1   1  12        537.18        574.31        20.32 o                         
   2   1  12        451.37        443.94        16.82 o                         
   3   1  12        627.11        633.02        22.34 o                         
   4   1  12         75.17         80.34        10.40 o                         
   5   1  12        225.66        215.78        15.05 o                         
   6   1  12        959.91       1025.61        40.07 o                         
   7   1  12       1020.24       1063.96        34.80 o                         
   8   1  12       1143.27       1219.18        43.50 o                         
   9   1  12        525.58        560.46        28.34 o                         
  10   1  12        235.68        255.87        20.55 o                         
  11   1  12         56.95         20.84        20.02 o                         
  12   1  12        149.52        142.63        24.13 o                         
  13   1  12        322.62        350.34        32.84 o                         
  14   1  12        361.42        352.18        35.13 o                         
  15   1  12         47.99         15.02        27.61 o                         
  16   1  12         77.50         78.59        30.04 o                         
  17   1  12         69.81         30.65        33.72 o                         
  18   1  12         78.24         17.03        36.96 o                         
  19   1  12         34.70         66.26        54.33 o                         
   0   2  12       1280.51       1339.03        55.92 o                         
   1   2  12        377.11        367.11        20.24 o                         
   2   2  12        309.40        325.41        19.32 o                         
   3   2  12        693.38        720.45        28.19 o                         
   4   2  12        527.89        514.06        24.27 o                         
   5   2  12        402.21        406.00        21.71 o                         
   6   2  12        291.16        273.23        19.52 o                         
   7   2  12       1311.87       1384.45        47.23 o                         
   8   2  12        173.83        183.40        20.16 o                         
   9   2  12        127.26        153.77        20.72 o                         
  10   2  12        261.54        224.87        25.95 o                         
  11   2  12         68.79         49.11        23.20 o                         
  12   2  12         76.14         87.14        25.07 o                         
  13   2  12        657.41        638.93        41.01 o                         
  14   2  12        103.01         63.22        30.03 o                         
  15   2  12         79.19          6.31        35.75 o                         
  16   2  12         62.09         51.92        34.65 o                         
  17   2  12         60.16         -9.70        36.07 o                         
   0   3  12        135.35        125.43        25.09 o                         
   1   3  12        142.96        149.76        18.33 o                         
   2   3  12          2.61         -6.78        14.91 o                         
   3   3  12        219.33        208.74        20.21 o                         
   4   3  12         23.73          0.89        18.54 o                         
   5   3  12        572.73        540.81        32.56 o                         
   6   3  12        109.86        138.97        21.76 o                         
   7   3  12        559.80        491.91        31.93 o                         
   8   3  12         27.84         36.62        20.97 o                         
   9   3  12        250.56        285.73        27.24 o                         
  10   3  12         26.25         35.94        22.45 o                         
  11   3  12        128.22        155.55        26.19 o                         
  12   3  12         21.36         45.65        26.59 o                         
  13   3  12        258.46        209.92        33.43 o                         
  14   3  12          6.57         23.76        30.25 o                         
  15   3  12         35.28         -8.01        30.81 o                         
  16   3  12         11.37         58.13        96.50 o                         
   0   4  12         53.89         29.51        29.29 o                         
   1   4  12        228.36        186.17        25.06 o                         
   2   4  12         19.00         15.23        20.24 o                         
   3   4  12         10.03          7.35        20.16 o                         
   4   4  12          2.40         -2.31        21.33 o                         
   5   4  12         66.72         44.85        25.13 o                         
   6   4  12          8.54         24.00        23.04 o                         
   7   4  12        187.15        167.38        27.43 o                         
   8   4  12         21.31         42.00        25.21 o                         
   9   4  12         27.74         34.65        26.15 o                         
  10   4  12          2.14        -26.59        26.59 o                         
  11   4  12          1.62          8.64        28.76 o                         
  12   4  12         24.42          1.04        29.89 o                         
   0   5  12        128.70         87.71        39.70 o                         
   1   5  12         28.42         10.97        25.30 o                         
   2   5  12          2.11        -10.09        26.82 o                         
   3   5  12          1.80          7.69        28.23 o                         
   4   5  12          3.01         29.37        29.66 o                         
   5   5  12         14.41          2.93        32.38 o                         
   6   5  12         35.47         27.93        64.25 o                         
   2   0  13       3538.05       3472.01       122.61 o                         
   4   0  13        381.98        374.49        23.89 o                         
   6   0  13       2107.37       2145.52        77.26 o                         
   8   0  13        982.78        967.69        49.44 o                         
  10   0  13       1447.68       1572.86        77.09 o                         
  12   0  13        294.33        344.57        36.59 o                         
  14   0  13        186.32        197.56        47.06 o                         
  16   0  13        644.97        546.82        79.93 o                         
  18   0  13         92.57         52.38        68.35 o                         
   1   1  13        323.58        333.75        15.19 o                         
   2   1  13        920.11        918.93        30.80 o                         
   3   1  13         59.74         61.47        10.86 o                         
   4   1  13       1236.23       1212.95        38.72 o                         
   5   1  13        675.07        721.61        27.05 o                         
   6   1  13        246.16        277.38        17.91 o                         
   7   1  13         83.51        104.38        15.27 o                         
   8   1  13         51.88         63.53        15.60 o                         
   9   1  13       1100.04       1127.65        43.25 o                         
  10   1  13       1326.48       1347.01        59.80 o                         
  11   1  13         35.54         13.07        21.00 o                         
  12   1  13        142.08        172.84        27.69 o                         
  13   1  13        115.43        174.84        29.34 o                         
  14   1  13         92.98         90.42        27.92 o                         
  15   1  13        168.88        113.37        31.03 o                         
  16   1  13         83.27         28.15        30.23 o                         
  17   1  13         78.79         67.05        35.18 o                         
  18   1  13         54.15         38.25        39.47 o                         
   1   2  13        367.94        393.18        21.87 o                         
   2   2  13        122.48        119.22        15.29 o                         
   3   2  13       1026.77       1080.00        39.00 o                         
   4   2  13        818.40        836.29        32.66 o                         
   5   2  13        357.01        362.72        21.78 o                         
   6   2  13         93.27         88.33        15.86 o                         
   7   2  13         17.52          9.97        15.49 o                         
   8   2  13         16.24         20.01        17.86 o                         
   9   2  13        314.99        298.83        25.33 o                         
  10   2  13        378.99        429.41        31.01 o                         
  11   2  13        749.85        731.85        41.79 o                         
  12   2  13         76.67         57.14        25.49 o                         
  13   2  13          4.56          7.88        25.73 o                         
  14   2  13          0.35        -18.84        30.23 o                         
  15   2  13         93.84         20.38        38.44 o                         
  16   2  13         15.33        -32.11        32.11 o                         
  17   2  13         82.49         43.39        41.17 o                         
   1   3  13         17.11         26.56        16.11 o                         
   2   3  13         70.44         64.25        18.20 o                         
   3   3  13        884.93        795.10        36.84 o                         
   4   3  13          7.78          5.02        18.52 o                         
   5   3  13        301.17        265.66        26.56 o                         
   6   3  13          2.65         -6.70        19.21 o                         
   7   3  13         29.38         32.22        20.22 o                         
   8   3  13         30.89         -4.48        21.08 o                         
   9   3  13          9.41         22.88        22.01 o                         
  10   3  13         45.19         63.59        24.10 o                         
  11   3  13        259.94        247.48        31.01 o                         
  12   3  13         31.39         -3.13        27.06 o                         
  13   3  13         20.72         39.97        29.83 o                         
  14   3  13         22.32        -11.74        31.38 o                         
  15   3  13         15.03        -18.14        33.67 o                         
   1   4  13         56.77         67.74        23.84 o                         
   2   4  13         32.84         45.09        22.08 o                         
   3   4  13        184.01        141.80        25.36 o                         
   4   4  13         30.23         35.13        23.08 o                         
   5   4  13        145.63        102.64        25.71 o                         
   6   4  13         46.35         34.66        25.78 o                         
   7   4  13         19.06         18.98        24.34 o                         
   8   4  13         29.56         -0.51        25.06 o                         
   9   4  13         98.31         75.78        27.17 o                         
  10   4  13         31.90        -14.13        27.02 o                         
  11   4  13          7.04          7.58        30.32 o                         
  12   4  13          7.56         28.94        69.82 o                         
   1   5  13          3.44         10.40        26.84 o                         
   2   5  13         50.78         18.96        27.25 o                         
   3   5  13          2.21        -25.49        39.39 o                         
   4   5  13         39.42         17.76        53.11 o                         
   0   0  14       3487.15       3483.51       204.49 o                         
   2   0  14        666.88        680.15        35.49 o                         
   4   0  14        572.76        609.43        33.11 o                         
   6   0  14        925.38        960.81        48.39 o                         
   8   0  14        612.55        684.30        40.29 o                         
  10   0  14       1315.64       1227.09        61.26 o                         
  12   0  14        967.73        802.46        61.46 o                         
  14   0  14        169.87        184.74        46.59 o                         
  16   0  14         36.65         31.89        54.37 o                         
  18   0  14         18.21        124.99        62.38 o                         
   0   1  14       1172.61       1105.69        46.20 o                         
   1   1  14        810.82        841.58        28.26 o                         
   2   1  14        283.27        306.71        16.66 o                         
   3   1  14        814.76        816.61        29.94 o                         
   4   1  14        257.04        280.47        19.82 o                         
   5   1  14        422.54        414.45        21.93 o                         
   6   1  14        399.47        408.71        22.10 o                         
   7   1  14        261.07        254.37        19.54 o                         
   8   1  14        549.63        600.41        29.72 o                         
   9   1  14        347.77        341.38        24.65 o                         
  10   1  14          2.29        -11.97        18.35 o                         
  11   1  14         63.62         53.34        23.63 o                         
  12   1  14         42.43         17.79        25.60 o                         
  13   1  14         50.03         94.42        36.59 o                         
  14   1  14        170.65        123.80        32.84 o                         
  15   1  14        132.47         97.17        42.66 o                         
  16   1  14         38.26         78.31        35.51 o                         
  17   1  14         11.42        -33.78        35.55 o                         
  18   1  14         26.05         26.25        58.60 o                         
   0   2  14        523.83        608.37        42.30 o                         
   1   2  14        466.30        530.02        26.01 o                         
   2   2  14        507.68        514.77        25.58 o                         
   3   2  14        242.86        249.46        19.71 o                         
   4   2  14         33.12         16.12        14.71 o                         
   5   2  14        818.32        818.61        35.30 o                         
   6   2  14         96.06         98.36        16.93 o                         
   7   2  14        291.58        325.36        22.40 o                         
   8   2  14         23.97         37.22        20.03 o                         
   9   2  14         30.64         30.32        20.35 o                         
  10   2  14         57.32         29.08        22.14 o                         
  11   2  14         21.65        -24.14        24.74 o                         
  12   2  14         96.99        102.41        27.25 o                         
  13   2  14        136.69        106.31        31.38 o                         
  14   2  14         27.58         -2.16        37.47 o                         
  15   2  14         83.69         71.02        34.80 o                         
  16   2  14         16.77         -7.58        34.80 o                         
   0   3  14         25.43         -0.30        23.54 o                         
   1   3  14        441.87        423.77        26.23 o                         
   2   3  14         11.87         29.33        17.47 o                         
   3   3  14         75.73         61.56        19.89 o                         
   4   3  14         33.86          9.98        20.05 o                         
   5   3  14        437.51        373.03        29.58 o                         
   6   3  14         47.82         90.98        22.73 o                         
   7   3  14        342.72        334.43        28.96 o                         
   8   3  14         87.84         83.94        23.82 o                         
   9   3  14         48.89         18.72        23.10 o                         
  10   3  14         10.12         13.85        24.51 o                         
  11   3  14         32.25         56.33        27.48 o                         
  12   3  14         25.27        -28.00        28.00 o                         
  13   3  14         75.91         21.71        30.16 o                         
  14   3  14          6.51         -4.01        29.92 o                         
   0   4  14        169.53        111.84        35.01 o                         
   1   4  14         68.74         69.16        24.05 o                         
   2   4  14         57.75         72.32        25.43 o                         
   3   4  14          0.12          4.49        22.91 o                         
   4   4  14         28.58         69.85        23.82 o                         
   5   4  14         38.04         16.55        24.13 o                         
   6   4  14         54.05         42.81        26.86 o                         
   7   4  14         16.17        -24.96        24.96 o                         
   8   4  14         22.87         25.99        27.14 o                         
   9   4  14          6.41        -25.73        25.73 o                         
  10   4  14         13.06         16.27        29.09 o                         
  11   4  14          7.02          4.03        44.54 o                         
   0   5  14         49.22         69.41        97.06 o                         
   1   5  14          7.18        -23.35        64.55 o                         
   2   5  14          0.42        -62.08        88.03 o                         
   2   0  15       1299.84       1256.13        57.90 o                         
   4   0  15       1709.19       1701.46        67.06 o                         
   6   0  15        159.18        160.75        28.39 o                         
   8   0  15         44.05         71.12        23.73 o                         
  10   0  15        238.23        208.74        38.84 o                         
  12   0  15        350.12        403.77        45.07 o                         
  14   0  15         28.36         74.24        45.48 o                         
  16   0  15         27.18         19.74        81.80 o                         
   1   1  15        232.37        251.86        15.85 o                         
   2   1  15       2689.45       2653.73        73.18 o                         
   3   1  15       1140.16       1150.95        41.45 o                         
   4   1  15       1304.50       1336.05        44.32 o                         
   5   1  15        331.94        376.90        24.68 o                         
   6   1  15         41.16         73.63        16.21 o                         
   7   1  15        125.00        108.55        17.47 o                         
   8   1  15        345.73        347.07        24.46 o                         
   9   1  15         26.03          5.73        17.81 o                         
  10   1  15        553.10        472.02        31.80 o                         
  11   1  15        190.84        319.61        55.74 o                         
  12   1  15        151.53        124.44        29.57 o                         
  13   1  15         28.00          3.46        29.32 o                         
  14   1  15         32.59        -20.52        30.83 o                         
  15   1  15          5.85         -4.43        31.79 o                         
  16   1  15         60.69         68.45        36.16 o                         
  17   1  15          3.78        -11.40        38.48 o                         
   1   2  15        568.75        561.08        29.94 o                         
   2   2  15        103.26        101.82        16.98 o                         
   3   2  15        851.45        812.58        33.00 o                         
   4   2  15         89.01         68.92        16.67 o                         
   5   2  15        243.63        238.98        21.15 o                         
   6   2  15        376.49        329.26        22.95 o                         
   7   2  15         24.68         29.93        18.28 o                         
   8   2  15         65.61         75.71        22.14 o                         
   9   2  15        386.53        376.44        29.72 o                         
  10   2  15         69.89         77.02        24.63 o                         
  11   2  15         40.22         38.62        24.62 o                         
  12   2  15          6.26        -17.44        26.75 o                         
  13   2  15         20.04         22.66        28.21 o                         
  14   2  15         11.73          7.12        31.45 o                         
  15   2  15         51.25         20.41        34.92 o                         
  16   2  15         42.61          2.71        43.81 o                         
   1   3  15         40.99         20.32        18.60 o                         
   2   3  15         26.75         17.43        18.19 o                         
   3   3  15        244.55        231.43        24.90 o                         
   4   3  15         48.60         57.04        23.90 o                         
   5   3  15        127.12        139.55        24.88 o                         
   6   3  15         12.16          7.96        21.88 o                         
   7   3  15         18.74          1.34        22.15 o                         
   8   3  15          0.58        -17.57        22.82 o                         
   9   3  15        156.04         97.38        27.35 o                         
  10   3  15         11.99         -2.08        25.57 o                         
  11   3  15         87.46         84.44        28.50 o                         
  12   3  15         38.86         -2.98        29.43 o                         
  13   3  15         56.64          3.51        32.13 o                         
  14   3  15          0.04        -50.35        50.35 o                         
   1   4  15          6.70         23.95        23.83 o                         
   2   4  15         66.57         28.67        25.45 o                         
   3   4  15         69.18         28.81        24.57 o                         
   4   4  15         21.28        -21.13        23.94 o                         
   5   4  15         98.14         18.17        25.48 o                         
   6   4  15         22.58         36.21        27.54 o                         
   7   4  15         13.93         46.76        28.86 o                         
   8   4  15         44.02         40.29        29.35 o                         
   9   4  15         33.48         41.87        28.36 o                         
  10   4  15         19.07         32.79        45.61 o                         
   0   0  16       2036.88       2173.42       129.43 o                         
   2   0  16        707.89        716.28        40.52 o                         
   4   0  16        128.88        171.96        26.02 o                         
   6   0  16        988.17       1004.73        56.30 o                         
   8   0  16        767.39        730.07        53.90 o                         
  10   0  16        194.14        128.23        44.19 o                         
  12   0  16        241.14        197.76        43.56 o                         
  14   0  16         61.95         10.13        49.62 o                         
  16   0  16         11.72         -7.56        84.65 o                         
   0   1  16       1050.63       1128.75        54.40 o                         
   1   1  16        499.08        518.53        26.30 o                         
   2   1  16        357.36        400.17        25.51 o                         
   3   1  16        772.25        746.60        34.35 o                         
   4   1  16         47.73         71.44        15.84 o                         
   5   1  16        231.91        234.28        20.23 o                         
   6   1  16        379.62        382.50        24.05 o                         
   7   1  16         76.20         42.93        17.22 o                         
   8   1  16        411.12        381.64        28.18 o                         
   9   1  16        241.13        243.85        25.39 o                         
  10   1  16          8.88         -1.34        20.34 o                         
  11   1  16          0.10         -3.13        27.30 o                         
  12   1  16        156.29        178.19        30.84 o                         
  13   1  16        254.58        168.35        33.30 o                         
  14   1  16         78.02         60.87        31.64 o                         
  15   1  16        128.89        115.63        34.06 o                         
  16   1  16         55.18         46.55        37.13 o                         
   0   2  16        260.61        252.60        32.06 o                         
   1   2  16        225.97        176.21        20.98 o                         
   2   2  16         13.98         -0.96        17.22 o                         
   3   2  16         28.80         16.21        15.99 o                         
   4   2  16          6.18         -6.67        15.75 o                         
   5   2  16        480.09        455.21        27.36 o                         
   6   2  16        169.95        160.53        21.25 o                         
   7   2  16        399.49        364.54        28.04 o                         
   8   2  16        199.46        181.64        29.38 o                         
   9   2  16         22.73         25.27        22.97 o                         
  10   2  16         77.70         78.65        24.93 o                         
  11   2  16         50.37         32.47        28.66 o                         
  12   2  16         21.55         17.51        28.65 o                         
  13   2  16         38.54         36.41        29.26 o                         
  14   2  16         47.00         25.03        32.72 o                         
  15   2  16         48.65         40.17        35.52 o                         
   0   3  16          7.41         -7.08        26.93 o                         
   1   3  16        313.92        316.70        26.11 o                         
   2   3  16          2.58          0.17        19.30 o                         
   3   3  16         27.38         24.90        20.88 o                         
   4   3  16         48.24         35.24        23.97 o                         
   5   3  16         69.75         33.63        23.99 o                         
   6   3  16         13.82         15.15        24.46 o                         
   7   3  16        335.06        286.21        30.82 o                         
   8   3  16          0.99          3.93        24.81 o                         
   9   3  16         28.93         19.65        25.92 o                         
  10   3  16         58.60         35.79        29.26 o                         
  11   3  16         16.85        -11.12        26.44 o                         
  12   3  16          0.07          6.28        31.55 o                         
  13   3  16        104.45         21.48        36.49 o                         
   0   4  16         19.13          0.58        34.73 o                         
   1   4  16         36.52         25.86        25.55 o                         
   2   4  16         19.02         33.36        26.16 o                         
   3   4  16         21.68        -16.55        24.81 o                         
   4   4  16         14.57         23.47        25.81 o                         
   5   4  16         38.89         40.46        26.31 o                         
   6   4  16          9.54          1.44        27.94 o                         
   7   4  16         13.15         42.91        28.80 o                         
   8   4  16         20.55         30.06        29.68 o                         
   9   4  16         42.47          2.45        55.46 o                         
   2   0  17        459.47        459.28        29.20 o                         
   4   0  17        140.87        162.22        26.54 o                         
   6   0  17        675.15        622.11        49.71 o                         
   8   0  17        377.39        389.18        45.58 o                         
  10   0  17        754.77        731.24        65.44 o                         
  12   0  17         78.28         77.13        42.43 o                         
  14   0  17         83.04        -28.29        50.90 o                         
  16   0  17        227.71          5.23        75.20 o                         
   1   1  17         87.35         85.66        18.87 o                         
   2   1  17        344.76        351.50        24.14 o                         
   3   1  17         48.13         47.58        16.41 o                         
   4   1  17        212.50        202.64        21.44 o                         
   5   1  17        102.56         92.96        18.83 o                         
   6   1  17        131.63        131.02        20.63 o                         
   7   1  17         23.96         13.01        24.85 o                         
   8   1  17        132.46        130.58        24.27 o                         
   9   1  17        166.14        178.36        25.50 o                         
  10   1  17        362.65        336.73        37.93 o                         
  11   1  17         87.15         82.49        30.22 o                         
  12   1  17         62.49          8.27        28.61 o                         
  13   1  17         45.61         57.20        29.89 o                         
  14   1  17         95.91         57.89        35.15 o                         
  15   1  17         55.88         31.09        38.52 o                         
  16   1  17         29.06        -25.30        41.55 o                         
   1   2  17         54.54         50.20        18.47 o                         
   2   2  17         92.30         54.22        19.35 o                         
   3   2  17        349.46        292.43        26.04 o                         
   4   2  17        177.74        177.22        22.12 o                         
   5   2  17        174.02        181.86        23.72 o                         
   6   2  17          7.39         -2.21        19.10 o                         
   7   2  17         29.26          1.78        21.24 o                         
   8   2  17         33.19         29.26        25.17 o                         
   9   2  17         84.86         85.23        26.22 o                         
  10   2  17         34.06         -6.62        33.62 o                         
  11   2  17        224.76        188.51        35.25 o                         
  12   2  17         42.48        -10.19        28.85 o                         
  13   2  17          9.53         43.19        32.01 o                         
  14   2  17          5.14        -32.61        32.61 o                         
  15   2  17         87.50        148.42       119.64 o                         
   1   3  17         38.58         18.46        20.88 o                         
   2   3  17          7.00          2.82        20.00 o                         
   3   3  17        230.90        156.30        24.80 o                         
   4   3  17         35.40         41.92        25.64 o                         
   5   3  17        105.21         71.51        26.45 o                         
   6   3  17          6.58         17.44        26.49 o                         
   7   3  17          8.00          9.41        26.08 o                         
   8   3  17         14.33         11.30        25.58 o                         
   9   3  17         74.20         47.59        27.31 o                         
  10   3  17         29.58         26.99        30.32 o                         
  11   3  17         84.38          8.82        30.74 o                         
  12   3  17         13.07        -33.12        33.12 o                         
   1   4  17         15.20         51.65        28.24 o                         
   2   4  17          5.49         -2.25        28.07 o                         
   3   4  17         60.07         54.11        28.44 o                         
   4   4  17         55.49         57.45        27.72 o                         
   5   4  17         36.94         19.70        29.07 o                         
   6   4  17          0.56        -26.66        26.66 o                         
   7   4  17         21.66         12.04        32.79 o                         
   8   4  17          1.65         10.16       101.58 o                         
   0   0  18       3948.83       3863.98       214.47 o                         
   2   0  18        341.63        321.89        28.93 o                         
   4   0  18        123.49        122.30        28.63 o                         
   6   0  18        297.60        289.75        39.30 o                         
   8   0  18        672.70        735.42        63.16 o                         
  10   0  18        393.48        305.58        48.63 o                         
  12   0  18        120.55         48.84        70.29 o                         
  14   0  18        246.95        196.07        65.29 o                         
  16   0  18         35.00         59.82       102.14 o                         
   0   1  18        232.44        247.38        33.70 o                         
   1   1  18         45.84         71.13        18.67 o                         
   2   1  18        191.87        201.45        21.42 o                         
   3   1  18         43.08         34.84        17.12 o                         
   4   1  18         54.32         37.41        18.18 o                         
   5   1  18          0.60        -15.27        17.80 o                         
   6   1  18        136.43         72.74        21.02 o                         
   7   1  18        297.01        296.49        27.68 o                         
   8   1  18        213.26        254.73        27.09 o                         
   9   1  18        139.90        113.40        27.51 o                         
  10   1  18        101.70         76.49        27.44 o                         
  11   1  18         83.76         50.61        36.29 o                         
  12   1  18         82.49         62.83        41.74 o                         
  13   1  18         81.14         81.83        39.59 o                         
  14   1  18         47.65         65.01        41.16 o                         
  15   1  18          9.87         -1.03        39.60 o                         
   0   2  18        112.33         92.04        37.03 o                         
   1   2  18         97.01         92.98        24.08 o                         
   2   2  18        158.60        150.74        25.45 o                         
   3   2  18        147.69        164.81        25.80 o                         
   4   2  18         16.32          7.36        20.37 o                         
   5   2  18        174.26        176.24        24.81 o                         
   6   2  18        181.18        200.97        25.18 o                         
   7   2  18        211.43        235.72        28.75 o                         
   8   2  18         13.72         -8.11        25.42 o                         
   9   2  18        119.57         86.96        30.15 o                         
  10   2  18         26.48         17.99        28.00 o                         
  11   2  18          9.12        -22.93        27.95 o                         
  12   2  18         53.97         22.13        30.59 o                         
  13   2  18         50.44         63.47        34.66 o                         
  14   2  18         16.86        -50.80        50.80 o                         
   0   3  18         48.80         46.94        35.16 o                         
   1   3  18        143.98        124.06        23.81 o                         
   2   3  18         39.04         21.98        22.30 o                         
   3   3  18         31.36         29.55        22.62 o                         
   4   3  18          9.03         14.54        25.76 o                         
   5   3  18        120.04         91.28        29.56 o                         
   6   3  18         12.11          0.96        35.57 o                         
   7   3  18         99.94         49.71        30.30 o                         
   8   3  18         15.50         45.81        29.21 o                         
   9   3  18         13.45         16.13        29.83 o                         
  10   3  18          5.46        -28.93        28.93 o                         
  11   3  18          0.52         21.13        34.44 o                         
   0   4  18         28.55         96.73        73.55 o                         
   1   4  18         23.24         22.26        29.35 o                         
   2   4  18          5.56          0.00        27.51 o                         
   3   4  18          3.54         -6.40        27.63 o                         
   4   4  18          2.52          3.29        29.50 o                         
   5   4  18         26.76         18.93        30.65 o                         
   6   4  18          8.37        -47.14        47.14 o                         
   2   0  19        987.25       1005.93        65.58 o                         
   4   0  19       1197.40       1178.15        70.60 o                         
   6   0  19         25.36        -29.85        29.85 o                         
   8   0  19        107.78        132.28        40.65 o                         
  10   0  19        227.09        242.39        48.02 o                         
  12   0  19        118.90         58.41        51.89 o                         
  14   0  19         33.36         81.85        74.36 o                         
   1   1  19        101.37         74.35        22.69 o                         
   2   1  19        503.94        499.11        31.15 o                         
   3   1  19        495.52        447.64        28.71 o                         
   4   1  19        106.87         93.25        20.67 o                         
   5   1  19         57.53         37.91        22.80 o                         
   6   1  19        186.30        145.65        24.39 o                         
   7   1  19         30.67         18.45        22.20 o                         
   8   1  19        102.31        100.31        25.42 o                         
   9   1  19         59.22         24.03        24.47 o                         
  10   1  19         87.72         89.88        29.67 o                         
  11   1  19         74.17        124.29        36.16 o                         
  12   1  19         60.10         82.51        42.76 o                         
  13   1  19          6.28         54.84        39.02 o                         
  14   1  19          3.28         23.90        39.61 o                         
   1   2  19         82.26        113.55        24.53 o                         
   2   2  19         89.18         31.46        24.20 o                         
   3   2  19        221.99        223.37        29.26 o                         
   4   2  19         66.21         63.04        25.35 o                         
   5   2  19        133.26         98.06        24.72 o                         
   6   2  19         17.22         22.50        22.95 o                         
   7   2  19         25.50         12.46        25.06 o                         
   8   2  19          7.23         53.46        30.35 o                         
   9   2  19         45.40         41.23        32.88 o                         
  10   2  19         74.90         25.19        36.19 o                         
  11   2  19         67.06        106.45        35.69 o                         
  12   2  19         47.84         39.61        37.84 o                         
  13   2  19         30.65        -30.28        42.14 o                         
   1   3  19         10.33         15.97        22.99 o                         
   2   3  19          9.95         -5.90        23.57 o                         
   3   3  19         90.09         56.38        27.09 o                         
   4   3  19          6.78         19.48        30.52 o                         
   5   3  19         40.62         28.38        32.89 o                         
   6   3  19          3.93        -30.85        30.85 o                         
   7   3  19         10.46          0.67        32.02 o                         
   8   3  19          1.19        -13.05        31.56 o                         
   9   3  19         66.62         55.22        32.34 o                         
  10   3  19          0.84        -38.14        38.14 o                         
   1   4  19          0.50          1.76        38.91 o                         
   2   4  19          3.63         13.39        39.24 o                         
   3   4  19         65.11         41.84        51.63 o                         
   4   4  19         23.20         -9.30        68.01 o                         
   0   0  20       1199.20       1119.87        92.25 o                         
   2   0  20        192.35        230.01        34.03 o                         
   4   0  20          7.37         32.54        32.31 o                         
   6   0  20        187.98        176.07        41.43 o                         
   8   0  20        103.56         70.14        40.78 o                         
  10   0  20          7.78         24.34        41.04 o                         
  12   0  20        165.67         77.98        48.43 o                         
  14   0  20         46.32         65.46       117.38 o                         
   0   1  20        152.86        203.43        36.08 o                         
   1   1  20        106.99         80.21        25.10 o                         
   2   1  20         16.95         54.26        26.80 o                         
   3   1  20         31.55         33.04        21.80 o                         
   4   1  20         43.38         27.37        20.36 o                         
   5   1  20        284.22        260.76        27.78 o                         
   6   1  20        108.95        111.03        27.04 o                         
   7   1  20          4.93          2.38        23.31 o                         
   8   1  20         80.06         82.16        27.44 o                         
   9   1  20         29.38         17.22        25.85 o                         
  10   1  20          5.73         13.59        29.72 o                         
  11   1  20          3.18         37.50        37.45 o                         
  12   1  20         39.47         37.08        39.77 o                         
  13   1  20         39.85         70.70        42.29 o                         
   0   2  20        119.29         80.45        36.38 o                         
   1   2  20        161.21        170.45        26.75 o                         
   2   2  20          6.42          3.46        24.11 o                         
   3   2  20          3.48         25.23        25.17 o                         
   4   2  20         13.97         14.83        24.72 o                         
   5   2  20         68.72        131.53        28.31 o                         
   6   2  20         44.70         59.84        28.91 o                         
   7   2  20         66.09         69.05        27.67 o                         
   8   2  20         27.19         12.21        32.70 o                         
   9   2  20          6.03        -13.90        32.78 o                         
  10   2  20         20.98        -32.66        34.97 o                         
  11   2  20         27.06        -33.51        33.51 o                         
  12   2  20          9.37         73.92        86.26 o                         
   0   3  20          8.95         74.89        40.75 o                         
   1   3  20         85.21         42.40        26.75 o                         
   2   3  20          4.97        -13.95        25.72 o                         
   3   3  20         13.60         19.57        28.75 o                         
   4   3  20         17.03         12.04        36.42 o                         
   5   3  20         27.21        -14.10        33.67 o                         
   6   3  20          5.81         86.48        37.08 o                         
   7   3  20        126.57         91.08        37.25 o                         
   8   3  20          3.13         23.83        37.52 o                         
   9   3  20          5.92        -52.62        52.62 o                         
   2   0  21        134.08        103.87        32.03 o                         
   4   0  21         32.78         54.76        36.80 o                         
   6   0  21         64.08         19.88        38.16 o                         
   8   0  21         62.84        144.69        44.12 o                         
  10   0  21         33.29          4.98        59.30 o                         
  12   0  21         27.68         -0.12        47.88 o                         
   1   1  21        145.18        121.56        26.59 o                         
   2   1  21        334.61        385.15        32.27 o                         
   3   1  21         19.17         29.48        25.07 o                         
   4   1  21        184.55        240.64        29.56 o                         
   5   1  21         45.07         29.42        24.89 o                         
   6   1  21         19.28         11.45        24.27 o                         
   7   1  21         38.72          9.82        26.26 o                         
   8   1  21         84.10         67.87        29.00 o                         
   9   1  21         32.95         57.56        29.16 o                         
  10   1  21         95.63        104.51        36.17 o                         
  11   1  21         71.77        105.65        41.81 o                         
  12   1  21         53.54         72.05        42.55 o                         
   1   2  21         18.56        -10.08        25.27 o                         
   2   2  21         13.41         10.79        24.34 o                         
   3   2  21        130.48        124.95        29.31 o                         
   4   2  21         42.63         10.22        27.00 o                         
   5   2  21         71.05         49.68        28.62 o                         
   6   2  21         35.24         21.83        26.97 o                         
   7   2  21         18.49          3.20        29.23 o                         
   8   2  21         32.03         24.89        33.17 o                         
   9   2  21         51.57         -4.06        34.05 o                         
  10   2  21         11.24        -33.77        35.97 o                         
  11   2  21         44.03        -13.07        58.84 o                         
   1   3  21          5.73         33.07        28.18 o                         
   2   3  21          1.31         52.88        30.19 o                         
   3   3  21         73.63         36.78        31.68 o                         
   4   3  21          0.45         -4.27        33.08 o                         
   5   3  21         44.29         37.55        36.54 o                         
   6   3  21         21.82         44.54        37.67 o                         
   7   3  21          2.10          2.43        50.26 o                         
   0   0  22        632.69        690.60        84.46 o                         
   2   0  22         32.31        -33.81        33.81 o                         
   4   0  22          4.82         33.66        35.15 o                         
   6   0  22         90.37        133.12        42.70 o                         
   8   0  22        415.83        361.99        55.18 o                         
  10   0  22         23.06          1.05        43.97 o                         
  12   0  22         50.61         -9.69        56.44 o                         
   0   1  22        230.49        234.35        41.06 o                         
   1   1  22         85.14         58.21        25.15 o                         
   2   1  22         87.68         60.05        25.88 o                         
   3   1  22         41.15         15.00        26.31 o                         
   4   1  22          8.79         10.19        25.95 o                         
   5   1  22          8.44         16.32        26.49 o                         
   6   1  22         78.45         39.57        28.61 o                         
   7   1  22         72.49         41.17        27.81 o                         
   8   1  22        113.31        112.86        31.26 o                         
   9   1  22          1.23         16.81        31.27 o                         
  10   1  22         21.37         30.16        36.15 o                         
  11   1  22         12.47         46.38        49.61 o                         
   0   2  22         39.36         70.03        38.85 o                         
   1   2  22         15.64         68.31        28.52 o                         
   2   2  22         48.62         51.51        27.14 o                         
   3   2  22         59.63         47.92        27.22 o                         
   4   2  22          7.45         30.57        28.21 o                         
   5   2  22         46.76         20.11        29.17 o                         
   6   2  22         40.05         37.82        31.25 o                         
   7   2  22         44.22         15.37        37.07 o                         
   8   2  22          0.58         22.28        34.84 o                         
   9   2  22         42.90         15.36        37.11 o                         
   0   3  22         16.60         18.96        42.09 o                         
   1   3  22         46.29         27.04        29.92 o                         
   2   3  22          9.88         -7.02        29.01 o                         
   3   3  22         18.09        -30.93        30.93 o                         
   4   3  22          2.92        -44.43        44.43 o                         
   5   3  22         13.94        -38.43        57.22 o                         
   2   0  23        168.23        139.48        41.81 o                         
   4   0  23         97.77         87.19        46.43 o                         
   6   0  23        106.79         89.96        44.32 o                         
   8   0  23         37.80         43.96        45.92 o                         
  10   0  23         58.12         75.69        51.19 o                         
   1   1  23         93.78         85.85        28.12 o                         
   2   1  23         19.90         24.43        28.44 o                         
   3   1  23         61.13          3.87        34.60 o                         
   4   1  23         43.12         23.02        30.41 o                         
   5   1  23         60.18         57.83        29.98 o                         
   6   1  23         22.15          7.46        29.40 o                         
   7   1  23          2.24         93.83        34.09 o                         
   8   1  23          8.20         -8.96        31.98 o                         
   9   1  23          7.66         -0.68        32.56 o                         
  10   1  23         37.11         -7.90        42.75 o                         
   1   2  23         34.09         40.66        29.08 o                         
   2   2  23          5.89        -11.39        27.51 o                         
   3   2  23         35.74         46.24        29.24 o                         
   4   2  23          2.79         23.01        29.89 o                         
   5   2  23         26.98         -5.18        31.59 o                         
   6   2  23          5.08         32.55        33.36 o                         
   7   2  23          8.73        -11.14        37.35 o                         
   8   2  23          3.64          4.11        70.41 o                         
   0   0  24        133.79         68.28        81.83 o                         
   2   0  24         74.36          6.84        47.41 o                         
   4   0  24        101.14        106.04        44.53 o                         
   6   0  24         62.25        -21.92        41.24 o                         
   8   0  24         26.03         57.33        48.32 o                         
   0   1  24        122.95         59.18        43.24 o                         
   1   1  24         35.81        -15.58        31.47 o                         
   2   1  24          9.20         -5.64        29.43 o                         
   3   1  24          7.44         -9.31        31.16 o                         
   4   1  24         11.25        -30.74        30.74 o                         
   5   1  24         35.97          1.83        31.86 o                         
   6   1  24          6.55         25.13        33.35 o                         
   7   1  24          2.54         -6.50        34.74 o                         
   8   1  24         18.02         16.96        40.24 o                         
   0   2  24         72.36        118.55        46.24 o                         
   1   2  24          9.84         -5.39        28.66 o                         
   2   2  24         16.62         14.27        29.73 o                         
   3   2  24         13.31         21.71        29.33 o                         
   4   2  24          5.32         12.70        31.01 o                         
   5   2  24         23.24         19.55        41.50 o                         
   6   2  24         14.96          3.95        98.19 o                         
   2   0  25         31.44        -23.79        55.26 o                         
   4   0  25         63.26        147.96        57.99 o                         
   6   0  25         44.15        129.20        51.83 o                         
   1   1  25          3.66         40.79        33.49 o                         
   2   1  25         70.07         92.83        48.56 o                         
   3   1  25          5.99         17.82        34.47 o                         
   4   1  25         56.49         33.68        36.34 o                         
   5   1  25         10.73        -35.82        35.82 o                         
   6   1  25          3.58         32.36        43.59 o                         
   1   2  25         24.99         -6.13        50.68 o                         
   0   0  26        114.45        168.17       110.04 o                         
   2   0  26          3.29         72.54        66.01 o                         
   4   0  26          3.71        126.39        72.78 o                         
   0   1  26         12.06        122.11        74.55 o                         
   1   1  26         13.39        131.43        51.31 o                         
   2   1  26          6.90          8.68        42.18 o                         
                                                                                
